# Supplementary material for: Interlaboratory comparison for the Filovirus Animal Nonclinical Group (FANG) anti-Ebola virus glycoprotein immunoglobulin G enzyme-linked immunosorbent assay
Source: PLoS One. 2020 Aug 25;15(8):e0238196. doi: 10.1371/journal.pone.0238196 (PMC7447032; doi:10.1371/journal.pone.0238196)
Supplement: S1 Table — (XLSX) [file pone.0238196.s010.xlsx]

## Sheet: Lab A
S1 Table. ELISA concentrations of each test sample - Laboratory A.
Plate Name	Performance Date	Sample Name	Sample Pass/Fail	Operator	Plate Pass/Fail	Anti-GP IgG (ELISA Units/mL)
17MAY16_plate 1	05/17/2016	11	PASS	1	Pass	804.352
17MAY16_plate 1	05/17/2016	11	PASS	1	Pass	866.804
17MAY16_plate 1	05/17/2016	11	PASS	1	Pass	784.47
17MAY16_plate 1	05/17/2016	12	PASS	1	Pass	460.266
17MAY16_plate 1	05/17/2016	14	PASS	1	Pass	795.368
17MAY16_plate 1	05/17/2016	18	PASS	1	Pass	3.97
17MAY16_plate 1	05/17/2016	19	PASS	1	Pass	105.673
17MAY16_plate 1	05/17/2016	20	PASS	1	Pass	70.645
17MAY16_plate 2	05/17/2016	11	PASS	1	Pass	649.89
17MAY16_plate 2	05/17/2016	12	PASS	1	Pass	414.693
17MAY16_plate 2	05/17/2016	13	PASS	1	Pass	267.89
17MAY16_plate 2	05/17/2016	13	FAIL	1	Pass	265.877
17MAY16_plate 2	05/17/2016	13	FAIL	1	Pass	263.887
17MAY16_plate 2	05/17/2016	14	FAIL	1	Pass	567.053
17MAY16_plate 2	05/17/2016	15	FAIL	1	Pass	769.66
17MAY16_plate 2	05/17/2016	16	PASS	1	Pass	739.817
17MAY16_plate 3	05/17/2016	12	PASS	1	Pass	484.72
17MAY16_plate 3	05/17/2016	14	PASS	1	Pass	838.776
17MAY16_plate 3	05/17/2016	15	PASS	1	Pass	843.508
17MAY16_plate 3	05/17/2016	15	PASS	1	Pass	888.376
17MAY16_plate 3	05/17/2016	15	PASS	1	Pass	875.792
17MAY16_plate 3	05/17/2016	16	PASS	1	Pass	569.78
17MAY16_plate 3	05/17/2016	17	PASS	1	Pass	236.475
17MAY16_plate 3	05/17/2016	18	PASS	1	Pass	8.35
17MAY16_plate 4	05/17/2016	20	PASS	1	Pass	91.3
17MAY16_plate 4	05/17/2016	18	PASS	1	Pass	13.56
17MAY16_plate 4	05/17/2016	13	PASS	1	Pass	405.342
17MAY16_plate 4	05/17/2016	14	PASS	1	Pass	935.476
17MAY16_plate 4	05/17/2016	16	PASS	1	Pass	620.12
17MAY16_plate 4	05/17/2016	17	PASS	1	Pass	275.905
17MAY16_plate 4	05/17/2016	17	PASS	1	Pass	255.705
17MAY16_plate 4	05/17/2016	17	PASS	1	Pass	263.168
17MAY16_plate 5	05/17/2016	12	PASS	1	Pass	517.78
17MAY16_plate 5	05/17/2016	13	PASS	1	Pass	366.92
17MAY16_plate 5	05/17/2016	14	PASS	1	Pass	898.692
17MAY16_plate 5	05/17/2016	20	PASS	1	Pass	74.185
17MAY16_plate 5	05/17/2016	16	PASS	1	Pass	544.26
17MAY16_plate 5	05/17/2016	19	PASS	1	Pass	119.39
17MAY16_plate 5	05/17/2016	19	PASS	1	Pass	116.757
17MAY16_plate 5	05/17/2016	19	PASS	1	Pass	117.503
17MAY16_plate 6	05/17/2016	20	PASS	1	Pass	78.04
17MAY16_plate 6	05/17/2016	19	PASS	1	Pass	107.753
17MAY16_plate 6	05/17/2016	13	PASS	1	Pass	338.202
17MAY16_plate 6	05/17/2016	14	PASS	1	Pass	870.262
17MAY16_plate 6	05/17/2016	15	PASS	1	Pass	884.818
17MAY16_plate 6	05/17/2016	16	PASS	1	Pass	619.42
17MAY16_plate 6	05/17/2016	17	PASS	1	Pass	253.968
17MAY16_plate 6	05/17/2016	18	PASS	1	Pass	8.95
17MAY16_plate 7	05/17/2016	11	PASS	1	Pass	833.554
17MAY16_plate 7	05/17/2016	12	PASS	1	Pass	520.704
17MAY16_plate 7	05/17/2016	12	PASS	1	Pass	523.008
17MAY16_plate 7	05/17/2016	12	PASS	1	Pass	479.896
17MAY16_plate 7	05/17/2016	13	PASS	1	Pass	349.272
17MAY16_plate 7	05/17/2016	15	PASS	1	Pass	952.612
17MAY16_plate 7	05/17/2016	17	PASS	1	Pass	257.908
17MAY16_plate 7	05/17/2016	18	PASS	1	Pass	9.17
17MAY16_plate 8	05/17/2016	11	PASS	1	Pass	737.845
17MAY16_plate 8	05/17/2016	13	PASS	1	Pass	315.978
17MAY16_plate 8	05/17/2016	14	PASS	1	Pass	887.986
17MAY16_plate 8	05/17/2016	14	PASS	1	Pass	866.1
17MAY16_plate 8	05/17/2016	14	PASS	1	Pass	913.19
17MAY16_plate 8	05/17/2016	19	PASS	1	Pass	122.317
17MAY16_plate 8	05/17/2016	16	PASS	1	Pass	607.005
17MAY16_plate 8	05/17/2016	17	PASS	1	Pass	264.278
17MAY16_plate 9	05/17/2016	11	PASS	1	Pass	691.808
17MAY16_plate 9	05/17/2016	20	PASS	1	Pass	68.9867
17MAY16_plate 9	05/17/2016	19	PASS	1	Pass	104.91
17MAY16_plate 9	05/17/2016	15	PASS	1	Pass	875.148
17MAY16_plate 9	05/17/2016	16	PASS	1	Pass	569.305
17MAY16_plate 9	05/17/2016	16	PASS	1	Pass	563.644
17MAY16_plate 9	05/17/2016	16	PASS	1	Pass	570.158
17MAY16_plate 9	05/17/2016	17	PASS	1	Pass	252.726
17MAY16_plate 10	05/17/2016	11	PASS	1	Pass	713.67
17MAY16_plate 10	05/17/2016	17	PASS	1	Pass	247.826
17MAY16_plate 10	05/17/2016	19	PASS	1	Pass	103.97
17MAY16_plate 10	05/17/2016	15	PASS	1	Pass	858.744
17MAY16_plate 10	05/17/2016	16	PASS	1	Pass	518.122
17MAY16_plate 10	05/17/2016	18	PASS	1	Pass	7.82
17MAY16_plate 10	05/17/2016	18	PASS	1	Pass	7.27
17MAY16_plate 10	05/17/2016	18	PASS	1	Pass	9.85
17MAY16_plate 11	05/17/2016	19	PASS	1	Pass	97.49
17MAY16_plate 11	05/17/2016	12	PASS	1	Pass	451.778
17MAY16_plate 11	05/17/2016	13	PASS	1	Pass	327.842
17MAY16_plate 11	05/17/2016	14	PASS	1	Pass	837.284
17MAY16_plate 11	05/17/2016	15	PASS	1	Pass	879.376
17MAY16_plate 11	05/17/2016	20	PASS	1	Pass	76.8033
17MAY16_plate 11	05/17/2016	20	PASS	1	Pass	70.9167
17MAY16_plate 11	05/17/2016	20	PASS	1	Pass	76.2067
17MAY16_plate 12	05/17/2016	11	PASS	1	Pass	736.478
17MAY16_plate 12	05/17/2016	12	PASS	1	Pass	509.758
17MAY16_plate 12	05/17/2016	13	PASS	1	Pass	309.418
17MAY16_plate 12	05/17/2016	14	PASS	1	Pass	908.58
17MAY16_plate 12	05/17/2016	20	PASS	1	Pass	62.7
17MAY16_plate 12	05/17/2016	16	PASS	1	Pass	564.082
17MAY16_plate 12	05/17/2016	17	PASS	1	Pass	226.872
17MAY16_plate 12	05/17/2016	18	PASS	1	Pass	7.28
17MAY16_plate 13	05/17/2016	19	PASS	1	Pass	107.113
17MAY16_plate 13	05/17/2016	11	PASS	1	Pass	648.972
17MAY16_plate 13	05/17/2016	12	PASS	1	Pass	442.86
17MAY16_plate 13	05/17/2016	20	PASS	1	Pass	66.8333
17MAY16_plate 13	05/17/2016	16	PASS	1	Pass	501.085
17MAY16_plate 13	05/17/2016	17	PASS	1	Pass	225.226
17MAY16_plate 13	05/17/2016	18	PASS	1	Pass	4.58
17MAY16_plate 13	05/17/2016	15	PASS	1	Pass	758.904
17MAY16_plate 14	05/17/2016	18	PASS	1	Pass	8.92
17MAY16_plate 14	05/17/2016	19	PASS	1	Pass	98.1933
17MAY16_plate 14	05/17/2016	20	PASS	1	Pass	72.7133
17MAY16_plate 14	05/17/2016	11	PASS	1	Pass	671.468
17MAY16_plate 14	05/17/2016	12	PASS	1	Pass	475.23
17MAY16_plate 14	05/17/2016	13	PASS	1	Pass	342.718
17MAY16_plate 14	05/17/2016	14	PASS	1	Pass	859.226
17MAY16_plate 14	05/17/2016	15	PASS	1	Pass	785.298
17MAY16_plate 15	05/17/2016	18	PASS	1	Pass	9.97
17MAY16_plate 15	05/17/2016	19	PASS	1	Pass	113.197
17MAY16_plate 15	05/17/2016	17	PASS	1	Pass	229.464
17MAY16_plate 15	05/17/2016	11	PASS	1	Pass	617.852
17MAY16_plate 15	05/17/2016	20	PASS	1	Pass	69.4433
17MAY16_plate 15	05/17/2016	12	PASS	1	Pass	413.346
17MAY16_plate 15	05/17/2016	15	PASS	1	Pass	819.663
17MAY16_plate 15	05/17/2016	13	PASS	1	Pass	282.952
Plate 1	05/18/2016	11	PASS	2	Pass	818.786
Plate 1	05/18/2016	11	PASS	2	Pass	790.398
Plate 1	05/18/2016	11	PASS	2	Pass	748.528
Plate 1	05/18/2016	12	PASS	2	Pass	502.63
Plate 1	05/18/2016	14	PASS	2	Pass	876.043
Plate 1	05/18/2016	18	PASS	2	Pass	9.72
Plate 1	05/18/2016	19	PASS	2	Pass	107.34
Plate 1	05/18/2016	20	PASS	2	Pass	69.13
Plate 2	05/18/2016	11	PASS	2	Pass	647.355
Plate 2	05/18/2016	12	PASS	2	Pass	497.783
Plate 2	05/18/2016	13	PASS	2	Pass	332.47
Plate 2	05/18/2016	13	PASS	2	Pass	326.234
Plate 2	05/18/2016	13	PASS	2	Pass	313.726
Plate 2	05/18/2016	14	PASS	2	Pass	788.056
Plate 2	05/18/2016	15	PASS	2	Pass	871.098
Plate 2	05/18/2016	16	PASS	2	Pass	531.423
Plate 3	05/18/2016	12	PASS	2	Pass	437.737
Plate 3	05/18/2016	14	PASS	2	Pass	772.344
Plate 3	05/18/2016	15	PASS	2	Pass	832.774
Plate 3	05/18/2016	15	PASS	2	Pass	841.186
Plate 3	05/18/2016	15	PASS	2	Pass	793.522
Plate 3	05/18/2016	16	PASS	2	Pass	512.61
Plate 3	05/18/2016	17	PASS	2	Pass	195.148
Plate 3	05/18/2016	18	PASS	2	Pass	5.75
Plate 4	05/18/2016	20	PASS	2	Pass	61.83
Plate 4	05/18/2016	18	PASS	2	Pass	4.17
Plate 4	05/18/2016	13	PASS	2	Pass	302.64
Plate 4	05/18/2016	14	PASS	2	Pass	756.47
Plate 4	05/18/2016	16	PASS	2	Pass	473.14
Plate 4	05/18/2016	17	PASS	2	Pass	232.214
Plate 4	05/18/2016	17	PASS	2	Pass	200.682
Plate 4	05/18/2016	17	PASS	2	Pass	219.42
Plate 5	05/18/2016	12	PASS	2	Pass	416.517
Plate 5	05/18/2016	13	PASS	2	Pass	306.602
Plate 5	05/18/2016	14	PASS	2	Pass	686.7
Plate 5	05/18/2016	20	PASS	2	Pass	59.3133
Plate 5	05/18/2016	16	PASS	2	Pass	449.895
Plate 5	05/18/2016	19	PASS	2	Pass	89.17
Plate 5	05/18/2016	19	PASS	2	Pass	85.1
Plate 5	05/18/2016	19	PASS	2	Pass	88.77
Plate 6	05/18/2016	20	PASS	2	Pass	60.04
Plate 6	05/18/2016	19	PASS	2	Pass	90.3933
Plate 6	05/18/2016	13	PASS	2	Pass	288.674
Plate 6	05/18/2016	14	PASS	2	Pass	726.63
Plate 6	05/18/2016	15	PASS	2	Pass	756.45
Plate 6	05/18/2016	16	PASS	2	Pass	445.687
Plate 6	05/18/2016	17	PASS	2	Pass	176.472
Plate 6	05/18/2016	18	PASS	2	Pass	5.31
Plate 7	05/18/2016	11	PASS	2	Pass	1035.76
Plate 7	05/18/2016	12	PASS	2	Pass	680.172
Plate 7	05/18/2016	12	PASS	2	Pass	608.53
Plate 7	05/18/2016	12	PASS	2	Pass	604.828
Plate 7	05/18/2016	13	PASS	2	Pass	410.626
Plate 7	05/18/2016	15	PASS	2	Pass	1155.88
Plate 7	05/18/2016	17	PASS	2	Pass	288.038
Plate 7	05/18/2016	18	PASS	2	Pass	7.96
Plate 8	05/18/2016	11	PASS	2	Fail	976.558
Plate 8	05/18/2016	13	PASS	2	Fail	434.192
Plate 8	05/18/2016	14	PASS	2	Fail	1059.45
Plate 8	05/18/2016	14	PASS	2	Fail	1126.65
Plate 8	05/18/2016	14	PASS	2	Fail	1045.89
Plate 8	05/18/2016	19	PASS	2	Fail	127.31
Plate 8	05/18/2016	16	PASS	2	Fail	727.822
Plate 8	05/18/2016	17	PASS	2	Fail	302.87
Plate 9	05/18/2016	11	PASS	2	Pass	854.992
Plate 9	05/18/2016	20	PASS	2	Pass	80.7867
Plate 9	05/18/2016	19	PASS	2	Pass	113.558
Plate 9	05/18/2016	15	PASS	2	Pass	1062.04
Plate 9	05/18/2016	16	PASS	2	Pass	592.39
Plate 9	05/18/2016	16	PASS	2	Pass	678.868
Plate 9	05/18/2016	16	PASS	2	Pass	616.103
Plate 9	05/18/2016	17	PASS	2	Pass	295.124
Plate 10	05/18/2016	11	PASS	2	Pass	908.706
Plate 10	05/18/2016	17	PASS	2	Pass	274.8
Plate 10	05/18/2016	19	PASS	2	Pass	112.028
Plate 10	05/18/2016	15	PASS	2	Pass	1029.58
Plate 10	05/18/2016	16	PASS	2	Pass	587.627
Plate 10	05/18/2016	18	PASS	2	Pass	7.52
Plate 10	05/18/2016	18	PASS	2	Pass	6.8
Plate 10	05/18/2016	18	PASS	2	Pass	7.05
Plate 11	05/18/2016	19	PASS	2	Pass	110.427
Plate 11	05/18/2016	12	PASS	2	Pass	504.627
Plate 11	05/18/2016	13	PASS	2	Pass	306.206
Plate 11	05/18/2016	14	PASS	2	Pass	835.582
Plate 11	05/18/2016	15	PASS	2	Pass	869.912
Plate 11	05/18/2016	20	PASS	2	Pass	72.65
Plate 11	05/18/2016	20	PASS	2	Pass	66.4567
Plate 11	05/18/2016	20	PASS	2	Pass	72.72
Plate 12	05/18/2016	11	PASS	2	Pass	778.618
Plate 12	05/18/2016	12	PASS	2	Pass	495.282
Plate 12	05/18/2016	13	PASS	2	Pass	371.427
Plate 12	05/18/2016	14	PASS	2	Pass	777.637
Plate 12	05/18/2016	20	PASS	2	Pass	67.4067
Plate 12	05/18/2016	16	PASS	2	Pass	543.59
Plate 12	05/18/2016	17	PASS	2	Pass	233.516
Plate 12	05/18/2016	18	PASS	2	Pass	5.21
Plate 13	05/18/2016	19	PASS	2	Pass	88.1733
Plate 13	05/18/2016	11	PASS	2	Pass	670.22
Plate 13	05/18/2016	12	PASS	2	Pass	359.137
Plate 13	05/18/2016	20	PASS	2	Pass	54.19
Plate 13	05/18/2016	16	PASS	2	Pass	570.687
Plate 13	05/18/2016	17	PASS	2	Pass	214.834
Plate 13	05/18/2016	18	PASS	2	Pass	2.67
Plate 13	05/18/2016	15	PASS	2	Pass	784.358
Plate 14	05/18/2016	18	PASS	2	Pass	6
Plate 14	05/18/2016	19	PASS	2	Pass	111.8
Plate 14	05/18/2016	20	PASS	2	Pass	69.7267
Plate 14	05/18/2016	11	PASS	2	Pass	753.292
Plate 14	05/18/2016	12	PASS	2	Pass	493.335
Plate 14	05/18/2016	13	PASS	2	Pass	377.748
Plate 14	05/18/2016	14	PASS	2	Pass	893.374
Plate 14	05/18/2016	15	PASS	2	Pass	1053.15
Plate 15	05/18/2016	18	PASS	2	Pass	4.58
Plate 15	05/18/2016	19	PASS	2	Pass	112.662
Plate 15	05/18/2016	17	PASS	2	Pass	220.672
Plate 15	05/18/2016	11	PASS	2	Pass	723.342
Plate 15	05/18/2016	20	PASS	2	Pass	67.7
Plate 15	05/18/2016	12	PASS	2	Pass	500.828
Plate 15	05/18/2016	15	PASS	2	Pass	980.818
Plate 15	05/18/2016	13	PASS	2	Pass	354.19
