# Supplementary material for: Interlaboratory comparison for the Filovirus Animal Nonclinical Group (FANG) anti-Ebola virus glycoprotein immunoglobulin G enzyme-linked immunosorbent assay
Source: PLoS One. 2020 Aug 25;15(8):e0238196. doi: 10.1371/journal.pone.0238196 (PMC7447032; doi:10.1371/journal.pone.0238196)
Supplement: S2 Table — (XLSX) [file pone.0238196.s011.xlsx]

## Sheet: Lab B1
S2 Table. ELISA concentrations of each test sample - Laboratory B1.
Plate Name	Performance Date	Sample Name	Sample Pass/Fail	Operator	Plate Pass/Fail	Anti-GP IgG (ELISA Units/mL)
27May2016 FANG plate 1	5/27/2016	11	PASS	SEA	Pass	653.982
27May2016 FANG plate 1	5/27/2016	11	PASS	SEA	Pass	618.946
27May2016 FANG plate 1	5/27/2016	11	PASS	SEA	Pass	620.146
27May2016 FANG plate 1	5/27/2016	12	PASS	SEA	Pass	510.678
27May2016 FANG plate 1	5/27/2016	14	PASS	SEA	Pass	813.776
27May2016 FANG plate 1	5/27/2016	18	PASS	SEA	Pass	5.9152
27May2016 FANG plate 1	5/27/2016	19	PASS	SEA	Pass	98.32
27May2016 FANG plate 1	5/27/2016	20	PASS	SEA	Pass	78.53
27May2016 FANG plate 2	5/27/2016	11	PASS	SEA	Pass	615.456
27May2016 FANG plate 2	5/27/2016	12	PASS	SEA	Pass	423.112
27May2016 FANG plate 2	5/27/2016	13	PASS	SEA	Pass	335.344
27May2016 FANG plate 2	5/27/2016	13	PASS	SEA	Pass	340.936
27May2016 FANG plate 2	5/27/2016	13	PASS	SEA	Pass	340.69
27May2016 FANG plate 2	5/27/2016	14	PASS	SEA	Pass	787.348
27May2016 FANG plate 2	5/27/2016	15	PASS	SEA	Pass	967.976
27May2016 FANG plate 2	5/27/2016	16	PASS	SEA	Pass	599.833
27May2016 FANG plate 3	5/27/2016	12	PASS	SEA	Pass	438.37
27May2016 FANG plate 3	5/27/2016	14	PASS	SEA	Pass	727.283
27May2016 FANG plate 3	5/27/2016	15	PASS	SEA	Pass	908.643
27May2016 FANG plate 3	5/27/2016	15	PASS	SEA	Pass	896.788
27May2016 FANG plate 3	5/27/2016	15	PASS	SEA	Pass	854.825
27May2016 FANG plate 3	5/27/2016	16	PASS	SEA	Pass	563.882
27May2016 FANG plate 3	5/27/2016	17	PASS	SEA	Pass	4.2758
27May2016 FANG plate 3	5/27/2016	18	PASS	SEA	Pass	266.973
27May2016 FANG plate 4	5/27/2016	20	PASS	SEA	Pass	60.3967
27May2016 FANG plate 4	5/27/2016	18	PASS	SEA	Pass	3.5087
27May2016 FANG plate 4	5/27/2016	13	PASS	SEA	Pass	277.284
27May2016 FANG plate 4	5/27/2016	14	PASS	SEA	Pass	681.34
27May2016 FANG plate 4	5/27/2016	16	PASS	SEA	Pass	492.643
27May2016 FANG plate 4	5/27/2016	17	PASS	SEA	Pass	205.726
27May2016 FANG plate 4	5/27/2016	17	PASS	SEA	Pass	198.832
27May2016 FANG plate 4	5/27/2016	17	PASS	SEA	Pass	195.584
27May2016 FANG plate 5	5/27/2016	12	PASS	SEA	Pass	387.83
27May2016 FANG plate 5	5/27/2016	13	PASS	SEA	Pass	262.69
27May2016 FANG plate 5	5/27/2016	14	PASS	SEA	Pass	630.59
27May2016 FANG plate 5	5/27/2016	20	PASS	SEA	Pass	62.4567
27May2016 FANG plate 5	5/27/2016	16	PASS	SEA	Pass	483.518
27May2016 FANG plate 5	5/27/2016	19	PASS	SEA	Pass	90.41
27May2016 FANG plate 5	5/27/2016	19	PASS	SEA	Pass	87.87
27May2016 FANG plate 5	5/27/2016	19	PASS	SEA	Pass	89.72
27May2016 FANG plate 6	5/27/2016	20	PASS	SEA	Pass	56.41
27May2016 FANG plate 6	5/27/2016	19	PASS	SEA	Pass	74.27
27May2016 FANG plate 6	5/27/2016	13	PASS	SEA	Pass	245.226
27May2016 FANG plate 6	5/27/2016	14	PASS	SEA	Pass	649.918
27May2016 FANG plate 6	5/27/2016	15	PASS	SEA	Pass	762.426
27May2016 FANG plate 6	5/27/2016	16	PASS	SEA	Pass	462.612
27May2016 FANG plate 6	5/27/2016	17	PASS	SEA	Pass	196.664
27May2016 FANG plate 6	5/27/2016	18	PASS	SEA	Pass	11.4
27May2016 FANG plate 7	5/27/2016	11	PASS	SEA	Pass	535.572
27May2016 FANG plate 7	5/27/2016	12	PASS	SEA	Pass	370.76
27May2016 FANG plate 7	5/27/2016	12	PASS	SEA	Pass	374.992
27May2016 FANG plate 7	5/27/2016	12	NA	SEA	Pass	NA
27May2016 FANG plate 7	5/27/2016	13	NA	SEA	Pass	NA
27May2016 FANG plate 7	5/27/2016	15	PASS	SEA	Pass	698.124
27May2016 FANG plate 7	5/27/2016	17	PASS	SEA	Pass	195.138
27May2016 FANG plate 7	5/27/2016	18	PASS	SEA	Pass	12.38
12June2016 FANG Plate 7	6/12/2016	11	PASS	SEA	Pass	1291.82
12June2016 FANG Plate 7	6/12/2016	12	PASS	SEA	Pass	535.228
12June2016 FANG Plate 7	6/12/2016	12	PASS	SEA	Pass	509.505
12June2016 FANG Plate 7	6/12/2016	12	NA	SEA	Pass	NA
12June2016 FANG Plate 7	6/12/2016	13	PASS	SEA	Pass	485.668
12June2016 FANG Plate 7	6/12/2016	15	PASS	SEA	Pass	1427.97
12June2016 FANG Plate 7	6/12/2016	17	PASS	SEA	Pass	327.282
12June2016 FANG Plate 7	6/12/2016	18	PASS	SEA	Pass	15.56
12June2016 FANG Plate 8	6/12/2016	11	PASS	SEA	Pass	951.524
12June2016 FANG Plate 8	6/12/2016	13	PASS	SEA	Pass	398.197
12June2016 FANG Plate 8	6/12/2016	14	PASS	SEA	Pass	1058.81
12June2016 FANG Plate 8	6/12/2016	14	PASS	SEA	Pass	993.35
12June2016 FANG Plate 8	6/12/2016	14	PASS	SEA	Pass	979.124
12June2016 FANG Plate 8	6/12/2016	19	PASS	SEA	Pass	99.41
12June2016 FANG Plate 8	6/12/2016	16	PASS	SEA	Pass	630.117
12June2016 FANG Plate 8	6/12/2016	17	PASS	SEA	Pass	304.192
12June2016 FANG Plate 9	6/12/2016	11	PASS	SEA	Pass	778.392
12June2016 FANG Plate 9	6/12/2016	20	PASS	SEA	Pass	109.47
12June2016 FANG Plate 9	6/12/2016	19	NA	SEA	Pass	NA
12June2016 FANG Plate 9	6/12/2016	15	PASS	SEA	Pass	1182.1
12June2016 FANG Plate 9	6/12/2016	16	PASS	SEA	Pass	717.612
12June2016 FANG Plate 9	6/12/2016	16	PASS	SEA	Pass	706.157
12June2016 FANG Plate 9	6/12/2016	16	PASS	SEA	Pass	660.537
12June2016 FANG Plate 9	6/12/2016	17	PASS	SEA	Pass	309.593
12June2016 FANG Plate 10	6/12/2016	11	PASS	SEA	Pass	698.865
12June2016 FANG Plate 10	6/12/2016	17	PASS	SEA	Pass	285.13
12June2016 FANG Plate 10	6/12/2016	19	NA	SEA	Pass	NA
12June2016 FANG Plate 10	6/12/2016	15	PASS	SEA	Pass	1189.37
12June2016 FANG Plate 10	6/12/2016	16	PASS	SEA	Pass	702.537
12June2016 FANG Plate 10	6/12/2016	18	PASS	SEA	Pass	18.25
12June2016 FANG Plate 10	6/12/2016	18	PASS	SEA	Pass	15.35
12June2016 FANG Plate 10	6/12/2016	18	PASS	SEA	Pass	42.43
12June2016 FANG Plate 11	6/12/2016	19	NA	SEA	Pass	NA
12June2016 FANG Plate 11	6/12/2016	12	NA	SEA	Pass	NA
12June2016 FANG Plate 11	6/12/2016	13	PASS	SEA	Pass	416.233
12June2016 FANG Plate 11	6/12/2016	14	PASS	SEA	Pass	943.304
12June2016 FANG Plate 11	6/12/2016	15	PASS	SEA	Pass	985.236
12June2016 FANG Plate 11	6/12/2016	20	PASS	SEA	Pass	98.975
12June2016 FANG Plate 11	6/12/2016	20	PASS	SEA	Pass	87.2
12June2016 FANG Plate 11	6/12/2016	20	PASS	SEA	Pass	70.9025
12June2016 FANG Plate 12	6/12/2016	11	PASS	SEA	Pass	590.225
12June2016 FANG Plate 12	6/12/2016	12	NA	SEA	Pass	NA
12June2016 FANG Plate 12	6/12/2016	13	PASS	SEA	Pass	365.087
12June2016 FANG Plate 12	6/12/2016	14	PASS	SEA	Pass	855.728
12June2016 FANG Plate 12	6/12/2016	20	PASS	SEA	Pass	80.245
12June2016 FANG Plate 12	6/12/2016	16	PASS	SEA	Pass	581.908
12June2016 FANG Plate 12	6/12/2016	17	PASS	SEA	Pass	259.08
12June2016 FANG Plate 12	6/12/2016	18	PASS	SEA	Pass	9.27
12June2016 FANG Plate 14	6/12/2016	18	PASS	SEA	Pass	19.57
12June2016 FANG Plate 14	6/12/2016	19	NA	SEA	Pass	NA
12June2016 FANG Plate 14	6/12/2016	20	PASS	SEA	Pass	74.2233
12June2016 FANG Plate 14	6/12/2016	11	NA	SEA	Pass	NA
12June2016 FANG Plate 14	6/12/2016	12	NA	SEA	Pass	NA
12June2016 FANG Plate 14	6/12/2016	13	PASS	SEA	Pass	304.646
12June2016 FANG Plate 14	6/12/2016	14	PASS	SEA	Pass	779.818
12June2016 FANG Plate 14	6/12/2016	15	PASS	SEA	Pass	812.868
12June2016 FANG Plate 15	6/12/2016	18	PASS	SEA	Pass	11.17
12June2016 FANG Plate 15	6/12/2016	19	NA	SEA	Pass	NA
12June2016 FANG Plate 15	6/12/2016	17	PASS	SEA	Pass	249.844
12June2016 FANG Plate 15	6/12/2016	11	NA	SEA	Pass	NA
12June2016 FANG Plate 15	6/12/2016	20	PASS	SEA	Pass	61.0533
12June2016 FANG Plate 15	6/12/2016	12	NA	SEA	Pass	NA
12June2016 FANG Plate 15	6/12/2016	15	PASS	SEA	Pass	784.854
12June2016 FANG Plate 15	6/12/2016	13	PASS	SEA	Pass	307.54
14June2016 FANG Plate 13 Repeat	6/14/2016	19	NA	SEA	Fail	NA
14June2016 FANG Plate 13 Repeat	6/14/2016	11	NA	SEA	Fail	NA
14June2016 FANG Plate 13 Repeat	6/14/2016	12	NA	SEA	Fail	NA
14June2016 FANG Plate 13 Repeat	6/14/2016	20	NA	SEA	Fail	NA
14June2016 FANG Plate 13 Repeat	6/14/2016	16	NA	SEA	Fail	404.697
14June2016 FANG Plate 13 Repeat	6/14/2016	17	NA	SEA	Fail	NA
14June2016 FANG Plate 13 Repeat	6/14/2016	18	NA	SEA	Fail	192.033
14June2016 FANG Plate 13 Repeat	6/14/2016	15	NA	SEA	Fail	845.515
07May2016 FANG Plate 1	5/7/2016	11	PASS	KJ	Pass	1130.13
07May2016 FANG Plate 1	5/7/2016	11	PASS	KJ	Pass	1240.68
07May2016 FANG Plate 1	5/7/2016	11	PASS	KJ	Pass	1068.52
07May2016 FANG Plate 1	5/7/2016	12	PASS	KJ	Pass	870.208
07May2016 FANG Plate 1	5/7/2016	14	PASS	KJ	Pass	1386.36
07May2016 FANG Plate 1	5/7/2016	18	FAIL	KJ	Pass	1117.62
07May2016 FANG Plate 1	5/7/2016	19	PASS	KJ	Pass	166.76
07May2016 FANG Plate 1	5/7/2016	20	PASS	KJ	Pass	68.43
07May2016 FANG Plate 2	5/7/2016	11	PASS	KJ	Pass	1112.1
07May2016 FANG Plate 2	5/7/2016	12	PASS	KJ	Pass	637.508
07May2016 FANG Plate 2	5/7/2016	13	PASS	KJ	Pass	637.05
07May2016 FANG Plate 2	5/7/2016	13	PASS	KJ	Pass	583.044
07May2016 FANG Plate 2	5/7/2016	13	PASS	KJ	Pass	551.033
07May2016 FANG Plate 2	5/7/2016	14	PASS	KJ	Pass	1046.42
07May2016 FANG Plate 2	5/7/2016	15	PASS	KJ	Pass	1287.11
07May2016 FANG Plate 2	5/7/2016	16	PASS	KJ	Pass	820.768
07May2016 FANG Plate 3	5/7/2016	12	PASS	KJ	Pass	634.128
07May2016 FANG Plate 3	5/7/2016	14	PASS	KJ	Pass	1173.95
07May2016 FANG Plate 3	5/7/2016	15	PASS	KJ	Pass	1258.63
07May2016 FANG Plate 3	5/7/2016	15	PASS	KJ	Pass	1343.32
07May2016 FANG Plate 3	5/7/2016	15	PASS	KJ	Pass	1244.8
07May2016 FANG Plate 3	5/7/2016	16	PASS	KJ	Pass	748.036
07May2016 FANG Plate 3	5/7/2016	17	PASS	KJ	Pass	294.886
07May2016 FANG Plate 3	5/7/2016	18	PASS	KJ	Pass	21.69
07May2016 FANG Plate 4	5/7/2016	20	PASS	KJ	Pass	136.87
07May2016 FANG Plate 4	5/7/2016	18	PASS	KJ	Pass	12.35
07May2016 FANG Plate 4	5/7/2016	13	PASS	KJ	Pass	419.184
07May2016 FANG Plate 4	5/7/2016	14	PASS	KJ	Pass	1017.41
07May2016 FANG Plate 4	5/7/2016	16	PASS	KJ	Pass	696.687
07May2016 FANG Plate 4	5/7/2016	17	PASS	KJ	Pass	258.852
07May2016 FANG Plate 4	5/7/2016	17	PASS	KJ	Pass	277.132
07May2016 FANG Plate 4	5/7/2016	17	PASS	KJ	Pass	288.062
07May2016 FANG Plate 5	5/7/2016	12	PASS	KJ	Fail	676.164
07May2016 FANG Plate 5	5/7/2016	13	PASS	KJ	Fail	333.625
07May2016 FANG Plate 5	5/7/2016	14	PASS	KJ	Fail	908.78
07May2016 FANG Plate 5	5/7/2016	20	PASS	KJ	Fail	107.12
07May2016 FANG Plate 5	5/7/2016	16	PASS	KJ	Fail	653.387
07May2016 FANG Plate 5	5/7/2016	19	PASS	KJ	Fail	157.71
07May2016 FANG Plate 5	5/7/2016	19	PASS	KJ	Fail	158.165
07May2016 FANG Plate 5	5/7/2016	19	PASS	KJ	Fail	139.93
07May2016 FANG Plate 6	5/7/2016	20	PASS	KJ	Fail	138.037
07May2016 FANG Plate 6	5/7/2016	19	PASS	KJ	Fail	147.71
07May2016 FANG Plate 6	5/7/2016	13	PASS	KJ	Fail	434.34
07May2016 FANG Plate 6	5/7/2016	14	PASS	KJ	Fail	993.487
07May2016 FANG Plate 6	5/7/2016	15	PASS	KJ	Fail	937.435
07May2016 FANG Plate 6	5/7/2016	16	PASS	KJ	Fail	692.178
07May2016 FANG Plate 6	5/7/2016	17	PASS	KJ	Fail	260.042
07May2016 FANG Plate 6	5/7/2016	18	PASS	KJ	Fail	17.16
07May2016 FANG Plate 7	5/7/2016	11	PASS	KJ	Pass	928.86
07May2016 FANG Plate 7	5/7/2016	12	PASS	KJ	Pass	480.073
07May2016 FANG Plate 7	5/7/2016	12	PASS	KJ	Pass	558.175
07May2016 FANG Plate 7	5/7/2016	12	PASS	KJ	Pass	502.514
07May2016 FANG Plate 7	5/7/2016	13	PASS	KJ	Pass	456.953
07May2016 FANG Plate 7	5/7/2016	15	PASS	KJ	Pass	941.254
07May2016 FANG Plate 7	5/7/2016	17	PASS	KJ	Pass	251.916
07May2016 FANG Plate 7	5/7/2016	18	PASS	KJ	Pass	18.35
07May2016 FANG Plate 8	5/7/2016	11	PASS	KJ	Pass	737.39
07May2016 FANG Plate 8	5/7/2016	13	PASS	KJ	Pass	308.168
07May2016 FANG Plate 8	5/7/2016	14	PASS	KJ	Pass	714.653
07May2016 FANG Plate 8	5/7/2016	14	PASS	KJ	Pass	674.735
07May2016 FANG Plate 8	5/7/2016	14	PASS	KJ	Pass	635.433
07May2016 FANG Plate 8	5/7/2016	19	PASS	KJ	Pass	132.147
07May2016 FANG Plate 8	5/7/2016	16	PASS	KJ	Pass	525.812
07May2016 FANG Plate 8	5/7/2016	17	PASS	KJ	Pass	220.303
07May2016 FANG Plate 9	5/7/2016	11	PASS	KJ	Pass	887.838
07May2016 FANG Plate 9	5/7/2016	20	PASS	KJ	Pass	91.4933
07May2016 FANG Plate 9	5/7/2016	19	PASS	KJ	Pass	130.16
07May2016 FANG Plate 9	5/7/2016	15	PASS	KJ	Pass	710.677
07May2016 FANG Plate 9	5/7/2016	16	PASS	KJ	Pass	593.482
07May2016 FANG Plate 9	5/7/2016	16	PASS	KJ	Pass	574.915
07May2016 FANG Plate 9	5/7/2016	16	PASS	KJ	Pass	623.91
07May2016 FANG Plate 9	5/7/2016	17	PASS	KJ	Pass	254.405
07May2016 FANG Plate 10	5/7/2016	11	PASS	KJ	Pass	715.672
07May2016 FANG Plate 10	5/7/2016	17	PASS	KJ	Pass	205.33
07May2016 FANG Plate 10	5/7/2016	19	PASS	KJ	Pass	139.005
07May2016 FANG Plate 10	5/7/2016	15	PASS	KJ	Pass	763.01
07May2016 FANG Plate 10	5/7/2016	16	PASS	KJ	Pass	527.222
07May2016 FANG Plate 10	5/7/2016	18	PASS	KJ	Pass	17.63
07May2016 FANG Plate 10	5/7/2016	18	PASS	KJ	Pass	17.79
07May2016 FANG Plate 10	5/7/2016	18	PASS	KJ	Pass	16.4
07May2016 FANG Plate 11	5/7/2016	19	PASS	KJ	Pass	116.643
07May2016 FANG Plate 11	5/7/2016	12	PASS	KJ	Pass	345.984
07May2016 FANG Plate 11	5/7/2016	13	PASS	KJ	Pass	262.492
07May2016 FANG Plate 11	5/7/2016	14	PASS	KJ	Pass	522.503
07May2016 FANG Plate 11	5/7/2016	15	PASS	KJ	Pass	745.178
07May2016 FANG Plate 11	5/7/2016	20	PASS	KJ	Pass	75.645
07May2016 FANG Plate 11	5/7/2016	20	PASS	KJ	Pass	84.0833
07May2016 FANG Plate 11	5/7/2016	20	PASS	KJ	Pass	88.3167
07May2016 FANG Plate 12	5/7/2016	11	PASS	KJ	Pass	600.9
07May2016 FANG Plate 12	5/7/2016	12	PASS	KJ	Pass	270.228
07May2016 FANG Plate 12	5/7/2016	13	PASS	KJ	Pass	246.96
07May2016 FANG Plate 12	5/7/2016	14	PASS	KJ	Pass	542.89
07May2016 FANG Plate 12	5/7/2016	20	PASS	KJ	Pass	64.135
07May2016 FANG Plate 12	5/7/2016	16	PASS	KJ	Pass	460.374
07May2016 FANG Plate 12	5/7/2016	17	PASS	KJ	Pass	185.873
07May2016 FANG Plate 12	5/7/2016	18	PASS	KJ	Pass	15.05
07May2016 FANG Plate 13	5/7/2016	19	PASS	KJ	Fail	121.525
07May2016 FANG Plate 13	5/7/2016	11	PASS	KJ	Fail	483.483
07May2016 FANG Plate 13	5/7/2016	12	PASS	KJ	Fail	485.116
07May2016 FANG Plate 13	5/7/2016	20	PASS	KJ	Fail	58.06
07May2016 FANG Plate 13	5/7/2016	16	PASS	KJ	Fail	416.423
07May2016 FANG Plate 13	5/7/2016	17	PASS	KJ	Fail	187.673
07May2016 FANG Plate 13	5/7/2016	18	PASS	KJ	Fail	1958.73
07May2016 FANG Plate 13	5/7/2016	15	PASS	KJ	Fail	868.163
07May2016 FANG Plate 15	5/7/2016	18	PASS	KJ	Pass	14.62
07May2016 FANG Plate 15	5/7/2016	19	PASS	KJ	Pass	114.87
07May2016 FANG Plate 15	5/7/2016	17	PASS	KJ	Pass	60.65
07May2016 FANG Plate 15	5/7/2016	11	PASS	KJ	Pass	464.853
07May2016 FANG Plate 15	5/7/2016	20	PASS	KJ	Pass	340.66
07May2016 FANG Plate 15	5/7/2016	12	PASS	KJ	Pass	348.036
07May2016 FANG Plate 15	5/7/2016	15	PASS	KJ	Pass	596.972
07May2016 FANG Plate 15	5/7/2016	13	PASS	KJ	Pass	878.404
26May2016 proficiency panel plate 14 rep	5/26/201	18	PASS	KJ	Pass	26.2
26May2016 proficiency panel plate 14 rep	5/26/201	19	PASS	KJ	Pass	98.995
26May2016 proficiency panel plate 14 rep	5/26/201	20	PASS	KJ	Pass	77
26May2016 proficiency panel plate 14 rep	5/26/201	11	PASS	KJ	Pass	462.913
26May2016 proficiency panel plate 14 rep	5/26/201	12	PASS	KJ	Pass	410.827
26May2016 proficiency panel plate 14 rep	5/26/201	13	PASS	KJ	Pass	312.113
26May2016 proficiency panel plate 14 rep	5/26/201	14	PASS	KJ	Pass	757.01
26May2016 proficiency panel plate 14 rep	5/26/201	15	PASS	KJ	Pass	876.366
