# Supplementary material for: Interlaboratory comparison for the Filovirus Animal Nonclinical Group (FANG) anti-Ebola virus glycoprotein immunoglobulin G enzyme-linked immunosorbent assay
Source: PLoS One. 2020 Aug 25;15(8):e0238196. doi: 10.1371/journal.pone.0238196 (PMC7447032; doi:10.1371/journal.pone.0238196)
Supplement: S3 Table — (XLSX) [file pone.0238196.s012.xlsx]

## Sheet: Lab B2
S3 Table. ELISA concentrations of each test sample - Laboratory B2.
Plate Name	Performance Date	Sample Name	Sample Pass/Fail	Operator	Plate Pass/Fail	Anti-GP IgG (ELISA Units/mL)
05Oct2016 FANG Plate 1	10/5/2016	11	PASS	KT	Pass	562.608
05Oct2016 FANG Plate 1	10/5/2016	11	PASS	KT	Pass	577.026
05Oct2016 FANG Plate 1	10/5/2016	11	PASS	KT	Pass	591.443
05Oct2016 FANG Plate 1	10/5/2016	12	PASS	KT	Pass	498.705
05Oct2016 FANG Plate 1	10/5/2016	14	PASS	KT	Pass	883.02
05Oct2016 FANG Plate 1	10/5/2016	18	PASS	KT	Pass	39.91
05Oct2016 FANG Plate 1	10/5/2016	19	PASS	KT	Pass	108.692
05Oct2016 FANG Plate 1	10/5/2016	20	PASS	KT	Pass	66.96
05Oct2016 FANG Plate 2	10/5/2016	11	PASS	KT	Pass	518.972
05Oct2016 FANG Plate 2	10/5/2016	12	PASS	KT	Pass	464.7
05Oct2016 FANG Plate 2	10/5/2016	13	PASS	KT	Pass	254.473
05Oct2016 FANG Plate 2	10/5/2016	13	PASS	KT	Pass	267.936
05Oct2016 FANG Plate 2	10/5/2016	13	PASS	KT	Pass	260.697
05Oct2016 FANG Plate 2	10/5/2016	14	PASS	KT	Pass	854.804
05Oct2016 FANG Plate 2	10/5/2016	15	PASS	KT	Pass	733.654
05Oct2016 FANG Plate 2	10/5/2016	16	PASS	KT	Pass	522.322
05Oct2016 FANG Plate 3	10/5/2016	12	PASS	KT	Pass	470.075
05Oct2016 FANG Plate 3	10/5/2016	14	PASS	KT	Pass	835.804
05Oct2016 FANG Plate 3	10/5/2016	15	PASS	KT	Pass	735.79
05Oct2016 FANG Plate 3	10/5/2016	15	PASS	KT	Pass	757.638
05Oct2016 FANG Plate 3	10/5/2016	15	PASS	KT	Pass	730.29
05Oct2016 FANG Plate 3	10/5/2016	16	PASS	KT	Pass	487.042
05Oct2016 FANG Plate 3	10/5/2016	17	PASS	KT	Pass	209.704
05Oct2016 FANG Plate 3	10/5/2016	18	Pass	KT	Pass	6.53
05Oct2016 FANG Plate 4	10/5/2016	20	PASS	KT	Pass	83.61
05Oct2016 FANG Plate 4	10/5/2016	18	PASS	KT	Pass	6.4
05Oct2016 FANG Plate 4	10/5/2016	13	PASS	KT	Pass	396.135
05Oct2016 FANG Plate 4	10/5/2016	14	PASS	KT	Pass	1203.44
05Oct2016 FANG Plate 4	10/5/2016	16	PASS	KT	Pass	752.228
05Oct2016 FANG Plate 4	10/5/2016	17	PASS	KT	Pass	294.35
05Oct2016 FANG Plate 4	10/5/2016	17	PASS	KT	Pass	282.713
05Oct2016 FANG Plate 4	10/5/2016	17	PASS	KT	Pass	323.38
05Oct2016 FANG Plate 5	10/5/2016	12	PASS	KT	Pass	468.185
05Oct2016 FANG Plate 5	10/5/2016	13	PASS	KT	Pass	268.237
05Oct2016 FANG Plate 5	10/5/2016	14	PASS	KT	Pass	836.364
05Oct2016 FANG Plate 5	10/5/2016	20	PASS	KT	Pass	62.22
05Oct2016 FANG Plate 5	10/5/2016	16	PASS	KT	Pass	523.357
05Oct2016 FANG Plate 5	10/5/2016	19	PASS	KT	Pass	86.965
05Oct2016 FANG Plate 5	10/5/2016	19	PASS	KT	Pass	83.98
05Oct2016 FANG Plate 5	10/5/2016	19	PASS	KT	Pass	84.2167
05Oct2016 FANG Plate 6	10/5/2016	20	PASS	KT	Pass	67.6233
05Oct2016 FANG Plate 6	10/5/2016	19	PASS	KT	Pass	93.1625
05Oct2016 FANG Plate 6	10/5/2016	13	PASS	KT	Pass	301.447
05Oct2016 FANG Plate 6	10/5/2016	14	PASS	KT	Pass	978.65
05Oct2016 FANG Plate 6	10/5/2016	15	PASS	KT	Pass	785.208
05Oct2016 FANG Plate 6	10/5/2016	16	PASS	KT	Pass	643.86
05Oct2016 FANG Plate 6	10/5/2016	17	PASS	KT	Pass	242.218
05Oct2016 FANG Plate 6	10/5/2016	18	PASS	KT	Pass	6.54
05Oct2016 FANG Plate 7	10/5/2016	11	PASS	KT	Pass	522.482
05Oct2016 FANG Plate 7	10/5/2016	12	PASS	KT	Pass	465.045
05Oct2016 FANG Plate 7	10/5/2016	12	PASS	KT	Pass	476.48
05Oct2016 FANG Plate 7	10/5/2016	12	PASS	KT	Pass	489.77
05Oct2016 FANG Plate 7	10/5/2016	13	PASS	KT	Pass	284.728
05Oct2016 FANG Plate 7	10/5/2016	15	PASS	KT	Pass	738.318
05Oct2016 FANG Plate 7	10/5/2016	17	PASS	KT	Pass	205.882
05Oct2016 FANG Plate 7	10/5/2016	18	PASS	KT	Pass	66.42
05Oct2016 FANG Plate 8	10/5/2016	11	PASS	KT	Pass	522.473
05Oct2016 FANG Plate 8	10/5/2016	13	PASS	KT	Pass	273.112
05Oct2016 FANG Plate 8	10/5/2016	14	PASS	KT	Pass	765.757
05Oct2016 FANG Plate 8	10/5/2016	14	PASS	KT	Pass	770.988
05Oct2016 FANG Plate 8	10/5/2016	14	PASS	KT	Pass	795.092
05Oct2016 FANG Plate 8	10/5/2016	19	PASS	KT	Pass	82.265
05Oct2016 FANG Plate 8	10/5/2016	16	PASS	KT	Pass	508.963
05Oct2016 FANG Plate 8	10/5/2016	17	PASS	KT	Pass	178.92
05Oct2016 FANG Plate 9	10/5/2016	11	PASS	KT	Pass	505.703
05Oct2016 FANG Plate 9	10/5/2016	20	PASS	KT	Pass	52.7767
05Oct2016 FANG Plate 9	10/5/2016	19	PASS	KT	Pass	75.0925
05Oct2016 FANG Plate 9	10/5/2016	15	PASS	KT	Pass	709.234
05Oct2016 FANG Plate 9	10/5/2016	16	PASS	KT	Pass	517.967
05Oct2016 FANG Plate 9	10/5/2016	16	PASS	KT	Pass	508.458
05Oct2016 FANG Plate 9	10/5/2016	16	PASS	KT	Pass	500.95
05Oct2016 FANG Plate 9	10/5/2016	17	PASS	KT	Pass	208.612
05Oct2016 FANG Plate 10	10/5/2016	11	PASS	KT	Pass	584.898
05Oct2016 FANG Plate 10	10/5/2016	17	PASS	KT	Pass	251.186
05Oct2016 FANG Plate 10	10/5/2016	19	PASS	KT	Pass	100.207
05Oct2016 FANG Plate 10	10/5/2016	15	PASS	KT	Pass	727.077
05Oct2016 FANG Plate 10	10/5/2016	16	PASS	KT	Pass	562.543
05Oct2016 FANG Plate 10	10/5/2016	18	PASS	KT	Pass	8.96
05Oct2016 FANG Plate 10	10/5/2016	18	PASS	KT	Pass	14.92
05Oct2016 FANG Plate 10	10/5/2016	18	PASS	KT	Pass	7.17
05Oct2016 FANG Plate 11	10/5/2016	19	PASS	KT	Pass	107.022
05Oct2016 FANG Plate 11	10/5/2016	12	PASS	KT	Pass	576.01
05Oct2016 FANG Plate 11	10/5/2016	13	PASS	KT	Pass	288.8
05Oct2016 FANG Plate 11	10/5/2016	14	PASS	KT	Pass	882.814
05Oct2016 FANG Plate 11	10/5/2016	15	PASS	KT	Pass	666.403
05Oct2016 FANG Plate 11	10/5/2016	20	PASS	KT	Pass	73.44
05Oct2016 FANG Plate 11	10/5/2016	20	PASS	KT	Pass	73.9767
05Oct2016 FANG Plate 11	10/5/2016	20	PASS	KT	Pass	62.67
05Oct2016 FANG Plate 12	10/5/2016	11	PASS	KT	Pass	563.984
05Oct2016 FANG Plate 12	10/5/2016	12	PASS	KT	Pass	531.505
05Oct2016 FANG Plate 12	10/5/2016	13	PASS	KT	Pass	341.972
05Oct2016 FANG Plate 12	10/5/2016	14	PASS	KT	Pass	915.838
05Oct2016 FANG Plate 12	10/5/2016	20	PASS	KT	Pass	68.21
05Oct2016 FANG Plate 12	10/5/2016	16	PASS	KT	Pass	560.007
05Oct2016 FANG Plate 12	10/5/2016	17	PASS	KT	Pass	215.314
05Oct2016 FANG Plate 12	10/5/2016	18	PASS	KT	Pass	7.08
05Oct2016 FANG Plate 13	10/5/2016	19	PASS	KT	Pass	102.647
05Oct2016 FANG Plate 13	10/5/2016	11	PASS	KT	Pass	551.407
05Oct2016 FANG Plate 13	10/5/2016	12	PASS	KT	Pass	514.448
05Oct2016 FANG Plate 13	10/5/2016	20	PASS	KT	Pass	67.785
05Oct2016 FANG Plate 13	10/5/2016	16	PASS	KT	Pass	628.298
05Oct2016 FANG Plate 13	10/5/2016	17	PASS	KT	Pass	230.99
05Oct2016 FANG Plate 13	10/5/2016	18	PASS	KT	Pass	9.76
05Oct2016 FANG Plate 13	10/5/2016	15	PASS	KT	Pass	585.6
05Oct2016 FANG Plate 14	10/5/2016	18	PASS	KT	Pass	8.98
05Oct2016 FANG Plate 14	10/5/2016	19	PASS	KT	Pass	100.385
05Oct2016 FANG Plate 14	10/5/2016	20	PASS	KT	Pass	59.9433
05Oct2016 FANG Plate 14	10/5/2016	11	PASS	KT	Pass	567.898
05Oct2016 FANG Plate 14	10/5/2016	12	PASS	KT	Pass	523.815
05Oct2016 FANG Plate 14	10/5/2016	13	PASS	KT	Pass	282.188
05Oct2016 FANG Plate 14	10/5/2016	14	PASS	KT	Pass	837.888
05Oct2016 FANG Plate 14	10/5/2016	15	PASS	KT	Pass	636.274
05Oct2016 FANG Plate 15	10/5/2016	18	PASS	KT	Pass	8.81
05Oct2016 FANG Plate 15	10/5/2016	19	PASS	KT	Pass	87.07
05Oct2016 FANG Plate 15	10/5/2016	17	PASS	KT	Pass	224.61
05Oct2016 FANG Plate 15	10/5/2016	11	PASS	KT	Pass	544.29
05Oct2016 FANG Plate 15	10/5/2016	20	PASS	KT	Pass	58.65
05Oct2016 FANG Plate 15	10/5/2016	12	PASS	KT	Pass	484.843
05Oct2016 FANG Plate 15	10/5/2016	15	PASS	KT	Pass	746.894
05Oct2016 FANG Plate 15	10/5/2016	13	PASS	KT	Pass	247.612
03Nov2016 FANG Plate 1	11/3/2016	11	PASS	JM	Pass	606.948
03Nov2016 FANG Plate 1	11/3/2016	11	PASS	JM	Pass	570.39
03Nov2016 FANG Plate 1	11/3/2016	11	PASS	JM	Pass	548.753
03Nov2016 FANG Plate 1	11/3/2016	12	PASS	JM	Pass	549.978
03Nov2016 FANG Plate 1	11/3/2016	14	PASS	JM	Pass	887.455
03Nov2016 FANG Plate 1	11/3/2016	18	PASS	JM	Pass	9.78
03Nov2016 FANG Plate 1	11/3/2016	19	PASS	JM	Pass	94.2633
03Nov2016 FANG Plate 1	11/3/2016	20	PASS	JM	Pass	61.6967
03Nov2016 FANG Plate 2	11/3/2016	11	PASS	JM	Pass	624.552
03Nov2016 FANG Plate 2	11/3/2016	12	PASS	JM	Pass	618.166
03Nov2016 FANG Plate 2	11/3/2016	13	PASS	JM	Pass	326.872
03Nov2016 FANG Plate 2	11/3/2016	13	PASS	JM	Pass	333.606
03Nov2016 FANG Plate 2	11/3/2016	13	PASS	JM	Pass	346.87
03Nov2016 FANG Plate 2	11/3/2016	14	PASS	JM	Pass	993.717
03Nov2016 FANG Plate 2	11/3/2016	15	PASS	JM	Pass	846.357
03Nov2016 FANG Plate 2	11/3/2016	16	PASS	JM	Pass	645.636
27Oct2016 FANG Plate 3	10/27/2016	12	PASS	JM	Pass	505.165
27Oct2016 FANG Plate 3	10/27/2016	14	PASS	JM	Pass	800.346
27Oct2016 FANG Plate 3	10/27/2016	15	PASS	JM	Pass	809.65
27Oct2016 FANG Plate 3	10/27/2016	15	PASS	JM	Pass	744.232
27Oct2016 FANG Plate 3	10/27/2016	15	PASS	JM	Pass	717.737
27Oct2016 FANG Plate 3	10/27/2016	16	PASS	JM	Pass	561.557
27Oct2016 FANG Plate 3	10/27/2016	17	PASS	JM	Pass	239.763
27Oct2016 FANG Plate 3	10/27/2016	18	PASS	JM	Pass	30
27Oct2016 FANG Plate 4	10/27/2016	20	PASS	JM	Pass	74.58
27Oct2016 FANG Plate 4	10/27/2016	18	PASS	JM	Pass	10.6
27Oct2016 FANG Plate 4	10/27/2016	13	PASS	JM	Pass	355.11
27Oct2016 FANG Plate 4	10/27/2016	14	PASS	JM	Pass	1070.5
27Oct2016 FANG Plate 4	10/27/2016	16	PASS	JM	Pass	598.624
27Oct2016 FANG Plate 4	10/27/2016	17	PASS	JM	Pass	296.578
27Oct2016 FANG Plate 4	10/27/2016	17	PASS	JM	Pass	292.76
27Oct2016 FANG Plate 4	10/27/2016	17	PASS	JM	Pass	301.278
27Oct2016 FANG Plate 5	10/27/2016	12	PASS	JM	Pass	559.755
27Oct2016 FANG Plate 5	10/27/2016	13	PASS	JM	Pass	284.116
27Oct2016 FANG Plate 5	10/27/2016	14	PASS	JM	Pass	987.533
27Oct2016 FANG Plate 5	10/27/2016	20	PASS	JM	Pass	57.36
27Oct2016 FANG Plate 5	10/27/2016	16	PASS	JM	Pass	590.315
27Oct2016 FANG Plate 5	10/27/2016	19	PASS	JM	Pass	51.195
27Oct2016 FANG Plate 5	10/27/2016	19	PASS	JM	Pass	76.1267
27Oct2016 FANG Plate 5	10/27/2016	19	FAIL	JM	Pass	24.02
03Nov2016 FANG Plate 6	11/3/2016	20	PASS	JM	Pass	73.5467
03Nov2016 FANG Plate 6	11/3/2016	19	PASS	JM	Pass	95.63
03Nov2016 FANG Plate 6	11/3/2016	13	PASS	JM	Pass	314.713
03Nov2016 FANG Plate 6	11/3/2016	14	PASS	JM	Pass	885.324
03Nov2016 FANG Plate 6	11/3/2016	15	PASS	JM	Pass	837.764
03Nov2016 FANG Plate 6	11/3/2016	16	PASS	JM	Pass	625.548
03Nov2016 FANG Plate 6	11/3/2016	17	PASS	JM	Pass	264.232
03Nov2016 FANG Plate 6	11/3/2016	18	PASS	JM	Pass	10.34
27Oct2016 FANG Plate 7	10/27/2016	11	PASS	JM	Pass	654.45
27Oct2016 FANG Plate 7	10/27/2016	12	PASS	JM	Pass	555.52
27Oct2016 FANG Plate 7	10/27/2016	12	PASS	JM	Pass	643.822
27Oct2016 FANG Plate 7	10/27/2016	12	PASS	JM	Pass	633.845
27Oct2016 FANG Plate 7	10/27/2016	13	PASS	JM	Pass	300.322
27Oct2016 FANG Plate 7	10/27/2016	15	PASS	JM	Pass	946.45
27Oct2016 FANG Plate 7	10/27/2016	17	PASS	JM	Pass	282.022
27Oct2016 FANG Plate 7	10/27/2016	18	PASS	JM	Pass	13.31
03Nov2016 FANG Plate 8	11/3/2016	11	PASS	JM	Pass	662.947
03Nov2016 FANG Plate 8	11/3/2016	13	PASS	JM	Pass	314.17
03Nov2016 FANG Plate 8	11/3/2016	14	PASS	JM	Pass	1021.46
03Nov2016 FANG Plate 8	11/3/2016	14	PASS	JM	Pass	925.82
03Nov2016 FANG Plate 8	11/3/2016	14	PASS	JM	Pass	1058.2
03Nov2016 FANG Plate 8	11/3/2016	19	PASS	JM	Pass	109.588
03Nov2016 FANG Plate 8	11/3/2016	16	PASS	JM	Pass	655.492
03Nov2016 FANG Plate 8	11/3/2016	17	PASS	JM	Pass	269.97
27Oct2016 FANG Plate 9	10/27/2016	11	PASS	JM	Pass	615.575
27Oct2016 FANG Plate 9	10/27/2016	20	PASS	JM	Pass	71.8733
27Oct2016 FANG Plate 9	10/27/2016	19	PASS	JM	Pass	101.77
27Oct2016 FANG Plate 9	10/27/2016	15	PASS	JM	Pass	795.106
27Oct2016 FANG Plate 9	10/27/2016	16	PASS	JM	Pass	599.617
27Oct2016 FANG Plate 9	10/27/2016	16	PASS	JM	Pass	677.71
27Oct2016 FANG Plate 9	10/27/2016	16	PASS	JM	Pass	635.042
27Oct2016 FANG Plate 9	10/27/2016	17	PASS	JM	Pass	273.566
27Oct2016 FANG Plate 10	10/27/2016	11	PASS	JM	Pass	607.335
27Oct2016 FANG Plate 10	10/27/2016	17	PASS	JM	Pass	240.304
27Oct2016 FANG Plate 10	10/27/2016	19	PASS	JM	Pass	92.4475
27Oct2016 FANG Plate 10	10/27/2016	15	PASS	JM	Pass	830.776
27Oct2016 FANG Plate 10	10/27/2016	16	PASS	JM	Pass	583.138
27Oct2016 FANG Plate 10	10/27/2016	18	PASS	JM	Pass	8.13
27Oct2016 FANG Plate 10	10/27/2016	18	PASS	JM	Pass	6.92
27Oct2016 FANG Plate 10	10/27/2016	18	PASS	JM	Pass	10.08
27Oct2016 FANG Plate 11	10/27/2016	19	PASS	JM	Pass	67.78
27Oct2016 FANG Plate 11	10/27/2016	12	PASS	JM	Pass	551.085
27Oct2016 FANG Plate 11	10/27/2016	13	PASS	JM	Pass	303.688
27Oct2016 FANG Plate 11	10/27/2016	14	PASS	JM	Pass	1022.18
27Oct2016 FANG Plate 11	10/27/2016	15	PASS	JM	Pass	747.73
27Oct2016 FANG Plate 11	10/27/2016	20	PASS	JM	Pass	49.445
27Oct2016 FANG Plate 11	10/27/2016	20	PASS	JM	Pass	66.6933
27Oct2016 FANG Plate 11	10/27/2016	20	PASS	JM	Pass	46.8
27Oct2016 FANG Plate 12	10/27/2016	11	PASS	JM	Pass	637.847
27Oct2016 FANG Plate 12	10/27/2016	12	PASS	JM	Pass	567.047
27Oct2016 FANG Plate 12	10/27/2016	13	PASS	JM	Pass	318.628
27Oct2016 FANG Plate 12	10/27/2016	14	PASS	JM	Pass	953.508
27Oct2016 FANG Plate 12	10/27/2016	20	PASS	JM	Pass	71.1133
27Oct2016 FANG Plate 12	10/27/2016	16	PASS	JM	Pass	662.772
27Oct2016 FANG Plate 12	10/27/2016	17	PASS	JM	Pass	283.702
27Oct2016 FANG Plate 12	10/27/2016	18	PASS	JM	Pass	13.41
27Oct2016 FANG Plate 13	10/27/2016	19	PASS	JM	Pass	95.4467
27Oct2016 FANG Plate 13	10/27/2016	11	PASS	JM	Pass	557.925
27Oct2016 FANG Plate 13	10/27/2016	12	PASS	JM	Pass	544.883
27Oct2016 FANG Plate 13	10/27/2016	20	PASS	JM	Pass	66.775
27Oct2016 FANG Plate 13	10/27/2016	16	PASS	JM	Pass	629.46
27Oct2016 FANG Plate 13	10/27/2016	17	PASS	JM	Pass	271.772
27Oct2016 FANG Plate 13	10/27/2016	18	PASS	JM	Pass	11.8
27Oct2016 FANG Plate 13	10/27/2016	15	PASS	JM	Pass	837.762
27Oct2016 FANG Plate 14	10/27/2016	18	PASS	JM	Pass	9.09
27Oct2016 FANG Plate 14	10/27/2016	19	PASS	JM	Pass	98.9767
27Oct2016 FANG Plate 14	10/27/2016	20	PASS	JM	Pass	76.2033
27Oct2016 FANG Plate 14	10/27/2016	11	PASS	JM	Pass	570.78
27Oct2016 FANG Plate 14	10/27/2016	12	PASS	JM	Pass	565.923
27Oct2016 FANG Plate 14	10/27/2016	13	PASS	JM	Pass	324.542
27Oct2016 FANG Plate 14	10/27/2016	14	PASS	JM	Pass	984.912
27Oct2016 FANG Plate 14	10/27/2016	15	PASS	JM	Pass	883.948
27Oct2016 FANG Plate 15	10/27/2016	18	PASS	JM	Pass	8.93
27Oct2016 FANG Plate 15	10/27/2016	19	PASS	JM	Pass	98.05
27Oct2016 FANG Plate 15	10/27/2016	17	PASS	JM	Pass	271.822
27Oct2016 FANG Plate 15	10/27/2016	11	PASS	JM	Pass	590.758
27Oct2016 FANG Plate 15	10/27/2016	20	PASS	JM	Pass	71.8367
27Oct2016 FANG Plate 15	10/27/2016	12	PASS	JM	Pass	589.4
27Oct2016 FANG Plate 15	10/27/2016	15	PASS	JM	Pass	888.18
27Oct2016 FANG Plate 15	10/27/2016	13	PASS	JM	Pass	336.63
