# Supplementary material for: Interlaboratory comparison for the Filovirus Animal Nonclinical Group (FANG) anti-Ebola virus glycoprotein immunoglobulin G enzyme-linked immunosorbent assay
Source: PLoS One. 2020 Aug 25;15(8):e0238196. doi: 10.1371/journal.pone.0238196 (PMC7447032; doi:10.1371/journal.pone.0238196)
Supplement: S4 Table — (XLSX) [file pone.0238196.s013.xlsx]

## Sheet: Lab C
S4 Table. ELISA concentrations of each test sample - Laboratory C.
Plate Name	Performance Date	Sample Name	Sample Pass/Fail	Operator	Plate Pass/Fail	Anti-GP IgG (ELISA Units/mL)
052616-ZEBOV-123	5/27/2016	11	Pass	EP	Pass	770.481
052616-ZEBOV-123	5/27/2016	11	Pass	EP	Pass	760.641
052616-ZEBOV-123	5/27/2016	11	Pass	EP	Pass	650.778
052616-ZEBOV-123	5/27/2016	12	Pass	EP	Pass	517.474
052616-ZEBOV-123	5/27/2016	14	Pass	EP	Pass	854.605
052616-ZEBOV-123	5/27/2016	16	Pass	EP	Pass	568.757
052616-ZEBOV-123	5/27/2016	17	Pass	EP	Pass	220.169
052616-ZEBOV-123	5/27/2016	18	Pass	EP	Pass	0
052616-ZEBOV-123	5/27/2016	19	Pass	EP	Pass	85.686
052616-ZEBOV-123	5/27/2016	20	Pass	EP	Pass	92.831
052616-ZEBOV-124	5/27/2016	11	Pass	EP	Pass	655.049
052616-ZEBOV-124	5/27/2016	12	Pass	EP	Pass	403.861
052616-ZEBOV-124	5/27/2016	13	Pass	EP	Pass	293.797
052616-ZEBOV-124	5/27/2016	13	Pass	EP	Pass	361.292
052616-ZEBOV-124	5/27/2016	13	Pass	EP	Pass	347.831
052616-ZEBOV-124	5/27/2016	14	Pass	EP	Pass	734.484
052616-ZEBOV-124	5/27/2016	15	Pass	EP	Pass	936.2
052616-ZEBOV-124	5/27/2016	16	Pass	EP	Pass	525.189
052616-ZEBOV-124	5/27/2016	18	Pass	EP	Pass	0
052616-ZEBOV-124	5/27/2016	20	Pass	EP	Pass	0
052616-ZEBOV-125	5/27/2016	12	Pass	EP	Pass	513.659
052616-ZEBOV-125	5/27/2016	14	Pass	EP	Pass	858.55
052616-ZEBOV-125	5/27/2016	15	Pass	EP	Pass	1041.73
052616-ZEBOV-125	5/27/2016	15	Pass	EP	Pass	1054.08
052616-ZEBOV-125	5/27/2016	15	Pass	EP	Pass	1021.53
052616-ZEBOV-125	5/27/2016	16	Pass	EP	Pass	587.104
052616-ZEBOV-125	5/27/2016	17	Pass	EP	Pass	225.2
052616-ZEBOV-125	5/27/2016	18	Pass	EP	Pass	0
052616-ZEBOV-125	5/27/2016	19	Pass	EP	Pass	209.361
052616-ZEBOV-125	5/27/2016	20	Pass	EP	Pass	95.088
052616-ZEBOV-126	5/27/2016	11	Pass	EP	Pass	713.454
052616-ZEBOV-126	5/27/2016	12	Pass	EP	Pass	421.345
052616-ZEBOV-126	5/27/2016	13	Pass	EP	Pass	307.292
052616-ZEBOV-126	5/27/2016	14	Pass	EP	Pass	838.546
052616-ZEBOV-126	5/27/2016	16	Pass	EP	Pass	525.872
052616-ZEBOV-126	5/27/2016	17	Pass	EP	Pass	211.981
052616-ZEBOV-126	5/27/2016	17	Pass	EP	Pass	209.852
052616-ZEBOV-126	5/27/2016	17	Pass	EP	Pass	195.939
052616-ZEBOV-126	5/27/2016	18	Pass	EP	Pass	0
052616-ZEBOV-126	5/27/2016	20	Pass	EP	Pass	96.393
052616-ZEBOV-127	5/27/2016	12	Pass	EP	Pass	448.39
052616-ZEBOV-127	5/27/2016	13	Pass	EP	Pass	315.943
052616-ZEBOV-127	5/27/2016	14	Pass	EP	Pass	783.34
052616-ZEBOV-127	5/27/2016	15	Pass	EP	Pass	920.711
052616-ZEBOV-127	5/27/2016	16	Pass	EP	Pass	509.246
052616-ZEBOV-127	5/27/2016	18	Pass	EP	Pass	0
052616-ZEBOV-127	5/27/2016	19	Pass	EP	Pass	156.63
052616-ZEBOV-127	5/27/2016	19	Pass	EP	Pass	158.314
052616-ZEBOV-127	5/27/2016	19	Pass	EP	Pass	137.36
052616-ZEBOV-127	5/27/2016	20	Pass	EP	Pass	0
052616-ZEBOV-128	5/27/2016	11	Pass	EP	Pass	548.659
052616-ZEBOV-128	5/27/2016	12	Pass	EP	Pass	397.095
052616-ZEBOV-128	5/27/2016	13	Pass	EP	Pass	896.471
052616-ZEBOV-128	5/27/2016	14	Pass	EP	Pass	1000.97
052616-ZEBOV-128	5/27/2016	15	Pass	EP	Pass	627.821
052616-ZEBOV-128	5/27/2016	16	Pass	EP	Pass	236.015
052616-ZEBOV-128	5/27/2016	17	Pass	EP	Pass	0
052616-ZEBOV-128	5/27/2016	18	Pass	EP	Pass	0
052616-ZEBOV-128	5/27/2016	19	Pass	EP	Pass	134.841
052616-ZEBOV-128	5/27/2016	20	Pass	EP	Pass	76.468
052916-ZEBOV-157	5/31/2016	11	Pass	EP	Pass	895.764
052916-ZEBOV-157	5/31/2016	11	Pass	EP	Pass	845.844
052916-ZEBOV-157	5/31/2016	11	Pass	EP	Pass	854.717
052916-ZEBOV-157	5/31/2016	12	Pass	EP	Pass	632.926
052916-ZEBOV-157	5/31/2016	14	Pass	EP	Pass	1009.07
052916-ZEBOV-157	5/31/2016	16	Pass	EP	Pass	686.068
052916-ZEBOV-157	5/31/2016	17	Pass	EP	Pass	243.014
052916-ZEBOV-157	5/31/2016	18	Pass	EP	Pass	155.296
052916-ZEBOV-157	5/31/2016	19	Pass	EP	Pass	144.543
052916-ZEBOV-157	5/31/2016	20	Pass	EP	Pass	0
052916-ZEBOV-158	5/31/2016	11	Pass	EP	Pass	811.183
052916-ZEBOV-158	5/31/2016	12	Pass	EP	Pass	545.459
052916-ZEBOV-158	5/31/2016	13	Pass	EP	Pass	377.026
052916-ZEBOV-158	5/31/2016	13	Pass	EP	Pass	390.306
052916-ZEBOV-158	5/31/2016	13	Pass	EP	Pass	394.89
052916-ZEBOV-158	5/31/2016	14	Pass	EP	Pass	945.324
052916-ZEBOV-158	5/31/2016	15	Pass	EP	Pass	1180.62
052916-ZEBOV-158	5/31/2016	16	Pass	EP	Pass	665.841
052916-ZEBOV-158	5/31/2016	18	Pass	EP	Pass	0
052916-ZEBOV-158	5/31/2016	20	Pass	EP	Pass	79.287
052916-ZEBOV-159	5/31/2016	12	Pass	EP	Pass	549.158
052916-ZEBOV-159	5/31/2016	14	Pass	EP	Pass	905.196
052916-ZEBOV-159	5/31/2016	15	Pass	EP	Pass	906.28
052916-ZEBOV-159	5/31/2016	15	Pass	EP	Pass	1138.64
052916-ZEBOV-159	5/31/2016	15	Pass	EP	Pass	1072.55
052916-ZEBOV-159	5/31/2016	16	Pass	EP	Pass	618.474
052916-ZEBOV-159	5/31/2016	17	Pass	EP	Pass	226.545
052916-ZEBOV-159	5/31/2016	18	Pass	EP	Pass	0
052916-ZEBOV-159	5/31/2016	19	Pass	EP	Pass	149.262
052916-ZEBOV-159	5/31/2016	20	Pass	EP	Pass	79.479
052916-ZEBOV-160	5/31/2016	11	Pass	EP	Pass	900.826
052916-ZEBOV-160	5/31/2016	12	Pass	EP	Pass	529.121
052916-ZEBOV-160	5/31/2016	13	Pass	EP	Pass	408.745
052916-ZEBOV-160	5/31/2016	14	Pass	EP	Pass	1023.59
052916-ZEBOV-160	5/31/2016	16	Pass	EP	Pass	684.991
052916-ZEBOV-160	5/31/2016	17	Pass	EP	Pass	224.357
052916-ZEBOV-160	5/31/2016	17	Pass	EP	Pass	227.472
052916-ZEBOV-160	5/31/2016	17	Pass	EP	Pass	236.393
052916-ZEBOV-160	5/31/2016	18	Pass	EP	Pass	0
052916-ZEBOV-160	5/31/2016	20	Pass	EP	Pass	77.246
052916-ZEBOV-161	5/31/2016	12	Pass	EP	Pass	476.829
052916-ZEBOV-161	5/31/2016	13	Pass	EP	Pass	351.625
052916-ZEBOV-161	5/31/2016	14	Pass	EP	Pass	940.624
052916-ZEBOV-161	5/31/2016	15	Pass	EP	Pass	1049.54
052916-ZEBOV-161	5/31/2016	16	Pass	EP	Pass	599.132
052916-ZEBOV-161	5/31/2016	18	Pass	EP	Pass	0
052916-ZEBOV-161	5/31/2016	19	Pass	EP	Pass	134.279
052916-ZEBOV-161	5/31/2016	19	Pass	EP	Pass	135.163
052916-ZEBOV-161	5/31/2016	19	Pass	EP	Pass	127.455
052916-ZEBOV-161	5/31/2016	20	Pass	EP	Pass	69.26
052916-ZEBOV-162	5/31/2016	11	Pass	EP	Pass	949.585
052916-ZEBOV-162	5/31/2016	12	Pass	EP	Pass	638.889
052916-ZEBOV-162	5/31/2016	13	Pass	EP	Pass	459.624
052916-ZEBOV-162	5/31/2016	14	Pass	EP	Pass	1044.6
052916-ZEBOV-162	5/31/2016	15	Pass	EP	Pass	1270.65
052916-ZEBOV-162	5/31/2016	16	Pass	EP	Pass	756.946
052916-ZEBOV-162	5/31/2016	17	Pass	EP	Pass	184.431
052916-ZEBOV-162	5/31/2016	18	Pass	EP	Pass	0
052916-ZEBOV-162	5/31/2016	19	Pass	EP	Pass	155.915
052916-ZEBOV-162	5/31/2016	20	Pass	EP	Pass	94.679
052916-ZEBOV-183	6/1/2016	11	Pass	EP	Pass	717.576
052916-ZEBOV-183	6/1/2016	12	Pass	EP	Pass	459.395
052916-ZEBOV-183	6/1/2016	12	Pass	EP	Pass	489.64
052916-ZEBOV-183	6/1/2016	12	Pass	EP	Pass	448.176
052916-ZEBOV-183	6/1/2016	13	Pass	EP	Pass	348.239
052916-ZEBOV-183	6/1/2016	15	Pass	EP	Pass	1052.53
052916-ZEBOV-183	6/1/2016	17	Pass	EP	Pass	242.815
052916-ZEBOV-183	6/1/2016	18	Pass	EP	Pass	0
052916-ZEBOV-183	6/1/2016	19	Pass	EP	Pass	118.806
052916-ZEBOV-183	6/1/2016	20	Pass	EP	Pass	0
052916-ZEBOV-184	6/1/2016	11	Pass	EP	Pass	821.63
052916-ZEBOV-184	6/1/2016	13	Pass	EP	Pass	379.929
052916-ZEBOV-184	6/1/2016	14	Pass	EP	Pass	870.611
052916-ZEBOV-184	6/1/2016	14	Pass	EP	Pass	785.611
052916-ZEBOV-184	6/1/2016	14	Pass	EP	Pass	1052.17
052916-ZEBOV-184	6/1/2016	15	Pass	EP	Pass	1108.01
052916-ZEBOV-184	6/1/2016	16	Pass	EP	Pass	682.122
052916-ZEBOV-184	6/1/2016	17	Pass	EP	Pass	230.057
052916-ZEBOV-184	6/1/2016	19	Pass	EP	Pass	119.201
052916-ZEBOV-184	6/1/2016	20	Pass	EP	Pass	0
052916-ZEBOV-185	6/1/2016	11	Pass	EP	Pass	838.579
052916-ZEBOV-185	6/1/2016	13	Pass	EP	Pass	349
052916-ZEBOV-185	6/1/2016	14	Pass	EP	Pass	908.098
052916-ZEBOV-185	6/1/2016	15	Pass	EP	Pass	975.625
052916-ZEBOV-185	6/1/2016	16	Pass	EP	Pass	631.565
052916-ZEBOV-185	6/1/2016	16	Pass	EP	Pass	616.931
052916-ZEBOV-185	6/1/2016	16	Pass	EP	Pass	595.266
052916-ZEBOV-185	6/1/2016	17	Pass	EP	Pass	212.468
052916-ZEBOV-185	6/1/2016	18	Pass	EP	Pass	0
052916-ZEBOV-185	6/1/2016	19	Pass	EP	Pass	127.356
052916-ZEBOV-186	6/1/2016	11	Pass	EP	Pass	892.495
052916-ZEBOV-186	6/1/2016	12	Pass	EP	Pass	598.951
052916-ZEBOV-186	6/1/2016	13	Pass	EP	Pass	364.06
052916-ZEBOV-186	6/1/2016	15	Pass	EP	Pass	1101.89
052916-ZEBOV-186	6/1/2016	16	Pass	EP	Pass	647.138
052916-ZEBOV-186	6/1/2016	17	Pass	EP	Pass	229.52
052916-ZEBOV-186	6/1/2016	18	Pass	EP	Pass	0
052916-ZEBOV-186	6/1/2016	18	Pass	EP	Pass	0
052916-ZEBOV-186	6/1/2016	18	Pass	EP	Pass	0
052916-ZEBOV-186	6/1/2016	19	Pass	EP	Pass	0
052916-ZEBOV-187	6/1/2016	11	Pass	EP	Pass	777.393
052916-ZEBOV-187	6/1/2016	12	Pass	EP	Pass	510.15
052916-ZEBOV-187	6/1/2016	13	Pass	EP	Pass	281.079
052916-ZEBOV-187	6/1/2016	14	Pass	EP	Pass	820.129
052916-ZEBOV-187	6/1/2016	15	Pass	EP	Pass	970.831
052916-ZEBOV-187	6/1/2016	17	Pass	EP	Pass	205.028
052916-ZEBOV-187	6/1/2016	19	Pass	EP	Pass	124.927
052916-ZEBOV-187	6/1/2016	20	Pass	EP	Pass	0
052916-ZEBOV-187	6/1/2016	20	Pass	EP	Pass	0
052916-ZEBOV-187	6/1/2016	20	Pass	EP	Pass	0
052916-ZEBOV-188	6/1/2016	11	Pass	EP	Pass	596.604
052916-ZEBOV-188	6/1/2016	12	Pass	EP	Pass	375.611
052916-ZEBOV-188	6/1/2016	13	Pass	EP	Pass	266.686
052916-ZEBOV-188	6/1/2016	14	Pass	EP	Pass	606.635
052916-ZEBOV-188	6/1/2016	15	Pass	EP	Pass	690.491
052916-ZEBOV-188	6/1/2016	16	Pass	EP	Pass	449.013
052916-ZEBOV-188	6/1/2016	17	Pass	EP	Pass	158.206
052916-ZEBOV-188	6/1/2016	18	Pass	EP	Pass	0
052916-ZEBOV-188	6/1/2016	19	Pass	EP	Pass	0
052916-ZEBOV-188	6/1/2016	20	Pass	EP	Pass	0
052616-ZEBOV-129	5/27/2016	11	Pass	MD	Pass	713.427
052616-ZEBOV-129	5/27/2016	11	Pass	MD	Pass	562.815
052616-ZEBOV-129	5/27/2016	11	Pass	MD	Pass	576.488
052616-ZEBOV-129	5/27/2016	12	Pass	MD	Pass	424.308
052616-ZEBOV-129	5/27/2016	14	Pass	MD	Pass	606.69
052616-ZEBOV-129	5/27/2016	16	Pass	MD	Pass	448.785
052616-ZEBOV-129	5/27/2016	17	Pass	MD	Pass	189.288
052616-ZEBOV-129	5/27/2016	18	Pass	MD	Pass	0
052616-ZEBOV-129	5/27/2016	19	Pass	MD	Pass	123.031
052616-ZEBOV-129	5/27/2016	20	Pass	MD	Pass	0
052616-ZEBOV-130	5/27/2016	11	Pass	MD	Pass	537.866
052616-ZEBOV-130	5/27/2016	12	Pass	MD	Pass	426.365
052616-ZEBOV-130	5/27/2016	13	Pass	MD	Pass	301.169
052616-ZEBOV-130	5/27/2016	13	Pass	MD	Pass	317.533
052616-ZEBOV-130	5/27/2016	13	Pass	MD	Pass	341.616
052616-ZEBOV-130	5/27/2016	14	Pass	MD	Pass	729.829
052616-ZEBOV-130	5/27/2016	15	Pass	MD	Pass	841.541
052616-ZEBOV-130	5/27/2016	16	Pass	MD	Pass	513.426
052616-ZEBOV-130	5/27/2016	18	Pass	MD	Pass	0
052616-ZEBOV-130	5/27/2016	20	Pass	MD	Pass	59.972
052616-ZEBOV-131	5/27/2016	12	Pass	MD	Pass	568.148
052616-ZEBOV-131	5/27/2016	14	Pass	MD	Pass	693.884
052616-ZEBOV-131	5/27/2016	15	Pass	MD	Pass	805.071
052616-ZEBOV-131	5/27/2016	15	Fail	MD	Pass	556.953
052616-ZEBOV-131	5/27/2016	15	Pass	MD	Pass	865.896
052616-ZEBOV-131	5/27/2016	16	Pass	MD	Pass	576.077
052616-ZEBOV-131	5/27/2016	17	Pass	MD	Pass	194.639
052616-ZEBOV-131	5/27/2016	18	Pass	MD	Pass	0
052616-ZEBOV-131	5/27/2016	19	Pass	MD	Pass	106.923
052616-ZEBOV-131	5/27/2016	20	Pass	MD	Pass	0
052616-ZEBOV-132	5/27/2016	11	Pass	MD	Pass	798.119
052616-ZEBOV-132	5/27/2016	12	Pass	MD	Pass	532.237
052616-ZEBOV-132	5/27/2016	13	Pass	MD	Pass	377.309
052616-ZEBOV-132	5/27/2016	14	Pass	MD	Pass	777.462
052616-ZEBOV-132	5/27/2016	16	Pass	MD	Pass	594.01
052616-ZEBOV-132	5/27/2016	17	Pass	MD	Pass	185.635
052616-ZEBOV-132	5/27/2016	17	Pass	MD	Pass	215.451
052616-ZEBOV-132	5/27/2016	17	Pass	MD	Pass	228.31
052616-ZEBOV-132	5/27/2016	18	Pass	MD	Pass	0
052616-ZEBOV-132	5/27/2016	20	Pass	MD	Pass	66.606
052616-ZEBOV-133	5/27/2016	12	Pass	MD	Pass	559.83
052616-ZEBOV-133	5/27/2016	13	Pass	MD	Pass	339.588
052616-ZEBOV-133	5/27/2016	14	Pass	MD	Pass	854.856
052616-ZEBOV-133	5/27/2016	15	Pass	MD	Pass	914.8
052616-ZEBOV-133	5/27/2016	16	Pass	MD	Pass	574.623
052616-ZEBOV-133	5/27/2016	18	Pass	MD	Pass	0
052616-ZEBOV-133	5/27/2016	19	Pass	MD	Pass	126.094
052616-ZEBOV-133	5/27/2016	19	Pass	MD	Pass	129.707
052616-ZEBOV-133	5/27/2016	19	Pass	MD	Pass	123.967
052616-ZEBOV-133	5/27/2016	20	Pass	MD	Pass	65.092
052616-ZEBOV-134	5/27/2016	11	Pass	MD	Pass	753.824
052616-ZEBOV-134	5/27/2016	12	Pass	MD	Pass	511.175
052616-ZEBOV-134	5/27/2016	13	Pass	MD	Pass	353.513
052616-ZEBOV-134	5/27/2016	14	Pass	MD	Pass	795.232
052616-ZEBOV-134	5/27/2016	15	Pass	MD	Pass	963.372
052616-ZEBOV-134	5/27/2016	16	Pass	MD	Pass	519.408
052616-ZEBOV-134	5/27/2016	17	Pass	MD	Pass	206.128
052616-ZEBOV-134	5/27/2016	18	Pass	MD	Pass	0
052616-ZEBOV-134	5/27/2016	19	Pass	MD	Pass	106.567
052616-ZEBOV-134	5/27/2016	20	Pass	MD	Pass	0
052916-ZEBOV-166	5/31/2016	11	Pass	MD	Pass	752.604
052916-ZEBOV-166	5/31/2016	12	Pass	MD	Pass	532.576
052916-ZEBOV-166	5/31/2016	12	Pass	MD	Pass	540.246
052916-ZEBOV-166	5/31/2016	12	Pass	MD	Pass	464.139
052916-ZEBOV-166	5/31/2016	13	Pass	MD	Pass	361.04
052916-ZEBOV-166	5/31/2016	15	Pass	MD	Pass	1009.64
052916-ZEBOV-166	5/31/2016	17	Pass	MD	Pass	241.598
052916-ZEBOV-166	5/31/2016	18	Pass	MD	Pass	0
052916-ZEBOV-166	5/31/2016	19	Pass	MD	Pass	117.426
052916-ZEBOV-166	5/31/2016	20	Pass	MD	Pass	0
052916-ZEBOV-167	5/31/2016	11	Fail	MD	Fail	1014.91
052916-ZEBOV-167	5/31/2016	13	Fail	MD	Fail	517.298
052916-ZEBOV-167	5/31/2016	14	Fail	MD	Fail	1124.82
052916-ZEBOV-167	5/31/2016	14	Fail	MD	Fail	1074.97
052916-ZEBOV-167	5/31/2016	14	Fail	MD	Fail	1055.92
052916-ZEBOV-167	5/31/2016	15	Fail	MD	Fail	1162.72
052916-ZEBOV-167	5/31/2016	16	Fail	MD	Fail	695.348
052916-ZEBOV-167	5/31/2016	17	Fail	MD	Fail	251.184
052916-ZEBOV-167	5/31/2016	19	Fail	MD	Fail	127.447
052916-ZEBOV-167	5/31/2016	20	Fail	MD	Fail	0
052916-ZEBOV-168	5/31/2016	11	Pass	MD	Pass	911.622
052916-ZEBOV-168	5/31/2016	13	Pass	MD	Pass	451.585
052916-ZEBOV-168	5/31/2016	14	Pass	MD	Pass	1034.2
052916-ZEBOV-168	5/31/2016	15	Pass	MD	Pass	994.668
052916-ZEBOV-168	5/31/2016	16	Pass	MD	Pass	757.974
052916-ZEBOV-168	5/31/2016	16	Pass	MD	Pass	733.955
052916-ZEBOV-168	5/31/2016	16	Pass	MD	Pass	748.473
052916-ZEBOV-168	5/31/2016	17	Pass	MD	Pass	286.964
052916-ZEBOV-168	5/31/2016	18	Pass	MD	Pass	0
052916-ZEBOV-168	5/31/2016	19	Pass	MD	Pass	136.47
052916-ZEBOV-169	5/31/2016	11	Fail	MD	Fail	735.908
052916-ZEBOV-169	5/31/2016	12	Fail	MD	Fail	626.787
052916-ZEBOV-169	5/31/2016	13	Fail	MD	Fail	340.468
052916-ZEBOV-169	5/31/2016	15	Fail	MD	Fail	1104.8
052916-ZEBOV-169	5/31/2016	16	Fail	MD	Fail	712.128
052916-ZEBOV-169	5/31/2016	17	Fail	MD	Fail	273.978
052916-ZEBOV-169	5/31/2016	18	Pass	MD	Fail	0
052916-ZEBOV-169	5/31/2016	18	Pass	MD	Fail	0
052916-ZEBOV-169	5/31/2016	18	Pass	MD	Fail	0
052916-ZEBOV-169	5/31/2016	19	Fail	MD	Fail	163.884
052916-ZEBOV-170	5/31/2016	11	Fail	MD	Fail	819.721
052916-ZEBOV-170	5/31/2016	12	Fail	MD	Fail	704.932
052916-ZEBOV-170	5/31/2016	13	Fail	MD	Fail	442.463
052916-ZEBOV-170	5/31/2016	14	Fail	MD	Fail	921.64
052916-ZEBOV-170	5/31/2016	15	Fail	MD	Fail	1166.79
052916-ZEBOV-170	5/31/2016	17	Fail	MD	Fail	263.92
052916-ZEBOV-170	5/31/2016	19	Fail	MD	Fail	140.047
052916-ZEBOV-170	5/31/2016	20	Pass	MD	Fail	0
052916-ZEBOV-170	5/31/2016	20	Pass	MD	Fail	0
052916-ZEBOV-170	5/31/2016	20	Pass	MD	Fail	0
052916-ZEBOV-171	5/31/2016	11	Pass	MD	Pass	788.587
052916-ZEBOV-171	5/31/2016	12	Pass	MD	Pass	577.932
052916-ZEBOV-171	5/31/2016	13	Pass	MD	Pass	481.624
052916-ZEBOV-171	5/31/2016	14	Pass	MD	Pass	909.618
052916-ZEBOV-171	5/31/2016	15	Pass	MD	Pass	1109.62
052916-ZEBOV-171	5/31/2016	16	Pass	MD	Pass	693.461
052916-ZEBOV-171	5/31/2016	17	Pass	MD	Pass	252.18
052916-ZEBOV-171	5/31/2016	18	Pass	MD	Pass	0
052916-ZEBOV-171	5/31/2016	19	Pass	MD	Pass	137.602
052916-ZEBOV-171	5/31/2016	20	Pass	MD	Pass	0
052916-ZEBOV-190	6/1/2016	11	Pass	MD	Pass	861.267
052916-ZEBOV-190	6/1/2016	12	Pass	MD	Pass	526.361
052916-ZEBOV-190	6/1/2016	12	Pass	MD	Pass	520.036
052916-ZEBOV-190	6/1/2016	12	Pass	MD	Pass	509.792
052916-ZEBOV-190	6/1/2016	13	Pass	MD	Pass	256.672
052916-ZEBOV-190	6/1/2016	15	Pass	MD	Pass	883.121
052916-ZEBOV-190	6/1/2016	17	Pass	MD	Pass	232.991
052916-ZEBOV-190	6/1/2016	18	Pass	MD	Pass	0
052916-ZEBOV-190	6/1/2016	19	Pass	MD	Pass	127.742
052916-ZEBOV-190	6/1/2016	20	Pass	MD	Pass	71.569
052916-ZEBOV-191	6/1/2016	11	Pass	MD	Pass	733.752
052916-ZEBOV-191	6/1/2016	13	Pass	MD	Pass	345.861
052916-ZEBOV-191	6/1/2016	14	Pass	MD	Pass	776.278
052916-ZEBOV-191	6/1/2016	14	Pass	MD	Pass	833.474
052916-ZEBOV-191	6/1/2016	14	Pass	MD	Pass	696.677
052916-ZEBOV-191	6/1/2016	15	Pass	MD	Pass	727.814
052916-ZEBOV-191	6/1/2016	16	Pass	MD	Pass	509.109
052916-ZEBOV-191	6/1/2016	17	Pass	MD	Pass	182.273
052916-ZEBOV-191	6/1/2016	19	Pass	MD	Pass	110.138
052916-ZEBOV-191	6/1/2016	20	Pass	MD	Pass	0
052916-ZEBOV-192	6/1/2016	11	Pass	MD	Pass	834.652
052916-ZEBOV-192	6/1/2016	12	Pass	MD	Pass	491.726
052916-ZEBOV-192	6/1/2016	13	Pass	MD	Pass	334.208
052916-ZEBOV-192	6/1/2016	14	Pass	MD	Pass	1845.88
052916-ZEBOV-192	6/1/2016	15	Pass	MD	Pass	916.837
052916-ZEBOV-192	6/1/2016	16	Pass	MD	Pass	574.796
052916-ZEBOV-192	6/1/2016	17	Pass	MD	Pass	0
052916-ZEBOV-192	6/1/2016	18	Pass	MD	Pass	0
052916-ZEBOV-192	6/1/2016	19	Pass	MD	Pass	105.443
052916-ZEBOV-192	6/1/2016	20	Pass	MD	Pass	0
052916-ZEBOV-193	6/1/2016	11	Pass	MD	Pass	936.8
052916-ZEBOV-193	6/1/2016	12	Pass	MD	Pass	569.662
052916-ZEBOV-193	6/1/2016	13	Pass	MD	Pass	394.692
052916-ZEBOV-193	6/1/2016	15	Pass	MD	Pass	0
052916-ZEBOV-193	6/1/2016	16	Pass	MD	Pass	625.549
052916-ZEBOV-193	6/1/2016	17	Pass	MD	Pass	242.556
052916-ZEBOV-193	6/1/2016	18	Pass	MD	Pass	0
052916-ZEBOV-193	6/1/2016	18	Pass	MD	Pass	0
052916-ZEBOV-193	6/1/2016	18	Pass	MD	Pass	0
052916-ZEBOV-193	6/1/2016	19	Pass	MD	Pass	129.034
052916-ZEBOV-194	6/1/2016	11	Pass	MD	Pass	968.536
052916-ZEBOV-194	6/1/2016	12	Pass	MD	Pass	840.129
052916-ZEBOV-194	6/1/2016	13	Pass	MD	Pass	478.244
052916-ZEBOV-194	6/1/2016	14	Pass	MD	Pass	860.679
052916-ZEBOV-194	6/1/2016	15	Pass	MD	Pass	942.532
052916-ZEBOV-194	6/1/2016	17	Pass	MD	Pass	232.201
052916-ZEBOV-194	6/1/2016	19	Pass	MD	Pass	123.614
052916-ZEBOV-194	6/1/2016	20	Pass	MD	Pass	0
052916-ZEBOV-194	6/1/2016	20	Pass	MD	Pass	0
052916-ZEBOV-194	6/1/2016	20	Pass	MD	Pass	0
052916-ZEBOV-195	6/1/2016	11	Pass	MD	Pass	849.439
052916-ZEBOV-195	6/1/2016	12	Pass	MD	Pass	562.481
052916-ZEBOV-195	6/1/2016	13	Pass	MD	Pass	335.782
052916-ZEBOV-195	6/1/2016	14	Pass	MD	Pass	898.537
052916-ZEBOV-195	6/1/2016	15	Pass	MD	Pass	827.13
052916-ZEBOV-195	6/1/2016	16	Pass	MD	Pass	510.823
052916-ZEBOV-195	6/1/2016	17	Pass	MD	Pass	228.57
052916-ZEBOV-195	6/1/2016	18	Pass	MD	Pass	0
052916-ZEBOV-195	6/1/2016	19	Pass	MD	Pass	100.677
052916-ZEBOV-195	6/1/2016	20	Pass	MD	Pass	0
