# Supplementary material for: Interlaboratory comparison for the Filovirus Animal Nonclinical Group (FANG) anti-Ebola virus glycoprotein immunoglobulin G enzyme-linked immunosorbent assay
Source: PLoS One. 2020 Aug 25;15(8):e0238196. doi: 10.1371/journal.pone.0238196 (PMC7447032; doi:10.1371/journal.pone.0238196)
Supplement: S6 Table — (XLSX) [file pone.0238196.s015.xlsx]

## Sheet: Lab E
S6 Table. ELISA concentrations of each test sample - Laboratory E.
Plate Name	Performance Date	Sample Name	Sample Pass/Fail	Operator	Plate Pass/Fail	Anti-GP IgG (ELISA Units/mL)
CT020817 - 01A	02/13/2017	11	Pass	1	Pass	685.272
CT020817 - 01A	02/13/2017	12	Pass	1	Pass	489.509
CT020817 - 01A	02/13/2017	12	Pass	1	Pass	523.651
CT020817 - 01A	02/13/2017	12	Pass	1	Pass	512.732
CT020817 - 01A	02/13/2017	13	Pass	1	Pass	329.703
CT020817 - 01A	02/13/2017	15	Pass	1	Pass	871.998
CT020817 - 01A	02/13/2017	17	Pass	1	Pass	224.328
CT020817 - 01A	02/13/2017	18	Pass	1	Pass	16.584
CT020817 - 01A	02/13/2017	19	Pass	1	Pass	96.598
CT020817 - 01A	02/13/2017	20	Pass	1	Pass	68.642
CT020817 - 02A	02/13/2017	11	Pass	1	Pass	654.299
CT020817 - 02A	02/13/2017	13	Pass	1	Pass	333.655
CT020817 - 02A	02/13/2017	14	Pass	1	Pass	978.048
CT020817 - 02A	02/13/2017	14	Pass	1	Pass	1073.21
CT020817 - 02A	02/13/2017	14	Pass	1	Pass	1000.61
CT020817 - 02A	02/13/2017	15	Pass	1	Pass	917.073
CT020817 - 02A	02/13/2017	16	Pass	1	Pass	638.909
CT020817 - 02A	02/13/2017	17	Pass	1	Pass	259.528
CT020817 - 02A	02/13/2017	19	Pass	1	Pass	108.886
CT020817 - 02A	02/13/2017	20	Pass	1	Pass	74.341
CT020817 - 03A	02/13/2017	11	Pass	1	Pass	665.081
CT020817 - 03A	02/13/2017	13	Pass	1	Pass	347.028
CT020817 - 03A	02/13/2017	14	Pass	1	Pass	901.1
CT020817 - 03A	02/13/2017	15	Pass	1	Pass	896.232
CT020817 - 03A	02/13/2017	16	Pass	1	Pass	613.313
CT020817 - 03A	02/13/2017	16	Pass	1	Pass	608.872
CT020817 - 03A	02/13/2017	16	Pass	1	Pass	573.764
CT020817 - 03A	02/13/2017	17	Pass	1	Pass	254.891
CT020817 - 03A	02/13/2017	18	Pass	1	Pass	0
CT020817 - 03A	02/13/2017	19	Pass	1	Pass	112.259
CT020817 - 04A	02/13/2017	11	Pass	1	Pass	646.02
CT020817 - 04A	02/13/2017	12	Pass	1	Pass	481.581
CT020817 - 04A	02/13/2017	13	Pass	1	Pass	319.382
CT020817 - 04A	02/13/2017	15	Pass	1	Pass	877.737
CT020817 - 04A	02/13/2017	16	Pass	1	Pass	577.044
CT020817 - 04A	02/13/2017	17	Pass	1	Pass	231.489
CT020817 - 04A	02/13/2017	18	Pass	1	Pass	14.363
CT020817 - 04A	02/13/2017	18	Pass	1	Pass	15.203
CT020817 - 04A	02/13/2017	18	Pass	1	Pass	13.688
CT020817 - 04A	02/13/2017	19	Pass	1	Pass	109.883
CT020817 - 05A	02/13/2017	11	Pass	1	Pass	556.818
CT020817 - 05A	02/13/2017	12	Pass	1	Pass	480.851
CT020817 - 05A	02/13/2017	13	Pass	1	Pass	307.341
CT020817 - 05A	02/13/2017	14	Pass	1	Pass	857.354
CT020817 - 05A	02/13/2017	15	Pass	1	Pass	817.843
CT020817 - 05A	02/13/2017	17	Pass	1	Pass	222.835
CT020817 - 05A	02/13/2017	19	Pass	1	Pass	95.347
CT020817 - 05A	02/13/2017	20	Pass	1	Pass	67.972
CT020817 - 05A	02/13/2017	20	Pass	1	Pass	63.824
CT020817 - 05A	02/13/2017	20	Pass	1	Pass	68.055
CT020817 - 06A	02/13/2017	11	Pass	1	Pass	595.229
CT020817 - 06A	02/13/2017	12	Pass	1	Pass	451.65
CT020817 - 06A	02/13/2017	13	Pass	1	Pass	326.938
CT020817 - 06A	02/13/2017	14	Pass	1	Pass	835.903
CT020817 - 06A	02/13/2017	15	Pass	1	Pass	790.636
CT020817 - 06A	02/13/2017	16	Pass	1	Pass	517.058
CT020817 - 06A	02/13/2017	17	Pass	1	Pass	212.576
CT020817 - 06A	02/13/2017	18	Pass	1	Pass	13.691
CT020817 - 06A	02/13/2017	19	Pass	1	Pass	102.353
CT020817 - 06A	02/13/2017	20	Pass	1	Pass	65.807
CT021317 - 01A	02/15/2017	11	Pass	1	Pass	616.393
CT021317 - 01A	02/15/2017	12	Pass	1	Pass	477.634
CT021317 - 01A	02/15/2017	12	Pass	1	Pass	474.291
CT021317 - 01A	02/15/2017	12	Pass	1	Pass	486.465
CT021317 - 01A	02/15/2017	13	Pass	1	Pass	365.17
CT021317 - 01A	02/15/2017	15	Pass	1	Pass	830.356
CT021317 - 01A	02/15/2017	17	Pass	1	Pass	226.108
CT021317 - 01A	02/15/2017	18	Pass	1	Pass	14.641
CT021317 - 01A	02/15/2017	19	Pass	1	Pass	105.277
CT021317 - 01A	02/15/2017	20	Pass	1	Pass	72.049
CT021317 - 02A	02/15/2017	11	Pass	1	Pass	542.057
CT021317 - 02A	02/15/2017	13	Pass	1	Pass	291.772
CT021317 - 02A	02/15/2017	14	Pass	1	Pass	827.196
CT021317 - 02A	02/15/2017	14	Pass	1	Pass	964.191
CT021317 - 02A	02/15/2017	14	Pass	1	Pass	812.161
CT021317 - 02A	02/15/2017	15	Pass	1	Pass	784.188
CT021317 - 02A	02/15/2017	16	Pass	1	Pass	484.466
CT021317 - 02A	02/15/2017	17	Pass	1	Pass	232.983
CT021317 - 02A	02/15/2017	19	Pass	1	Pass	100.791
CT021317 - 02A	02/15/2017	20	Pass	1	Pass	63.526
CT021317 - 03A	02/15/2017	11	Pass	1	Pass	534.388
CT021317 - 03A	02/15/2017	13	Pass	1	Pass	260.501
CT021317 - 03A	02/15/2017	14	Pass	1	Pass	766.73
CT021317 - 03A	02/15/2017	15	Pass	1	Pass	828.456
CT021317 - 03A	02/15/2017	16	Pass	1	Pass	519.705
CT021317 - 03A	02/15/2017	16	Pass	1	Pass	484.448
CT021317 - 03A	02/15/2017	16	Pass	1	Pass	457.087
CT021317 - 03A	02/15/2017	17	Pass	1	Pass	214.918
CT021317 - 03A	02/15/2017	18	Pass	1	Pass	12.398
CT021317 - 03A	02/15/2017	19	Pass	1	Pass	91.572
CT021317 - 04A	02/15/2017	11	Pass	1	Pass	506.125
CT021317 - 04A	02/15/2017	12	Pass	1	Pass	408.114
CT021317 - 04A	02/15/2017	13	Pass	1	Pass	283.765
CT021317 - 04A	02/15/2017	15	Pass	1	Pass	711.32
CT021317 - 04A	02/15/2017	16	Pass	1	Pass	498.94
CT021317 - 04A	02/15/2017	17	Pass	1	Pass	210.483
CT021317 - 04A	02/15/2017	18	Pass	1	Pass	12.449
CT021317 - 04A	02/15/2017	18	Pass	1	Pass	13.066
CT021317 - 04A	02/15/2017	18	Pass	1	Pass	12.242
CT021317 - 04A	02/15/2017	19	Pass	1	Pass	90.974
CT021317 - 05A	02/15/2017	11	Pass	1	Pass	561.236
CT021317 - 05A	02/15/2017	12	Pass	1	Pass	425.535
CT021317 - 05A	02/15/2017	13	Pass	1	Pass	271.58
CT021317 - 05A	02/15/2017	14	Pass	1	Pass	869.388
CT021317 - 05A	02/15/2017	15	Pass	1	Pass	782.006
CT021317 - 05A	02/15/2017	17	Pass	1	Pass	204.876
CT021317 - 05A	02/15/2017	19	Pass	1	Pass	90.045
CT021317 - 05A	02/15/2017	20	Pass	1	Pass	65.562
CT021317 - 05A	02/15/2017	20	Pass	1	Pass	61.628
CT021317 - 05A	02/15/2017	20	Pass	1	Pass	61.013
CT021317 - 06A	02/15/2017	11	Pass	1	Pass	553.799
CT021317 - 06A	02/15/2017	12	Pass	1	Pass	379.33
CT021317 - 06A	02/15/2017	13	Pass	1	Pass	255.059
CT021317 - 06A	02/15/2017	14	Pass	1	Pass	694.622
CT021317 - 06A	02/15/2017	15	Pass	1	Pass	691.223
CT021317 - 06A	02/15/2017	16	Pass	1	Pass	515.69
CT021317 - 06A	02/15/2017	17	Pass	1	Pass	180.532
CT021317 - 06A	02/15/2017	18	Pass	1	Pass	9.216
CT021317 - 06A	02/15/2017	19	Pass	1	Pass	79.32
CT021317 - 06A	02/15/2017	20	Pass	1	Pass	54.477
CT020817 - 01B	02/10/2017	11	Pass	2	Pass	726.359
CT020817 - 01B	02/10/2017	12	Pass	2	Pass	348.217
CT020817 - 01B	02/10/2017	12	Pass	2	Pass	492.481
CT020817 - 01B	02/10/2017	12	Pass	2	Pass	373.186
CT020817 - 01B	02/10/2017	13	Pass	2	Pass	313.196
CT020817 - 01B	02/10/2017	15	Pass	2	Pass	913.624
CT020817 - 01B	02/10/2017	17	Pass	2	Pass	232.123
CT020817 - 01B	02/10/2017	18	Pass	2	Pass	20.953
CT020817 - 01B	02/10/2017	19	Pass	2	Pass	105.766
CT020817 - 01B	02/10/2017	20	Pass	2	Pass	85.907
CT020817 - 02B	02/10/2017	11	Pass	2	Pass	621.497
CT020817 - 02B	02/10/2017	13	Pass	2	Pass	286.374
CT020817 - 02B	02/10/2017	14	Pass	2	Pass	864.318
CT020817 - 02B	02/10/2017	14	Pass	2	Pass	775.676
CT020817 - 02B	02/10/2017	14	Pass	2	Pass	961.065
CT020817 - 02B	02/10/2017	15	Pass	2	Pass	794.04
CT020817 - 02B	02/10/2017	16	Pass	2	Pass	552.114
CT020817 - 02B	02/10/2017	17	Pass	2	Pass	243.546
CT020817 - 02B	02/10/2017	19	Pass	2	Pass	97.784
CT020817 - 02B	02/10/2017	20	Pass	2	Pass	73.61
CT020817 - 03B	02/10/2017	11	Pass	2	Pass	669.445
CT020817 - 03B	02/10/2017	13	Pass	2	Pass	302.989
CT020817 - 03B	02/10/2017	14	Pass	2	Pass	955.124
CT020817 - 03B	02/10/2017	15	Fail	2	Pass	.
CT020817 - 03B	02/10/2017	16	Pass	2	Pass	652.105
CT020817 - 03B	02/10/2017	16	Pass	2	Pass	618.753
CT020817 - 03B	02/10/2017	16	Pass	2	Pass	617.126
CT020817 - 03B	02/10/2017	17	Pass	2	Pass	270.173
CT020817 - 03B	02/10/2017	18	Pass	2	Pass	0
CT020817 - 03B	02/10/2017	19	Pass	2	Pass	124.021
CT020817 - 04B	02/10/2017	11	Pass	2	Pass	668.933
CT020817 - 04B	02/10/2017	12	Pass	2	Pass	493.427
CT020817 - 04B	02/10/2017	13	Pass	2	Pass	324.28
CT020817 - 04B	02/10/2017	15	Pass	2	Pass	860.539
CT020817 - 04B	02/10/2017	16	Pass	2	Pass	618.503
CT020817 - 04B	02/10/2017	17	Pass	2	Pass	237.894
CT020817 - 04B	02/10/2017	18	Pass	2	Pass	0
CT020817 - 04B	02/10/2017	18	Pass	2	Pass	0
CT020817 - 04B	02/10/2017	18	Pass	2	Pass	0
CT020817 - 04B	02/10/2017	20	Pass	2	Pass	79.937
CT020817 - 05B	02/10/2017	11	Pass	2	Pass	620.454
CT020817 - 05B	02/10/2017	12	Pass	2	Pass	424.654
CT020817 - 05B	02/10/2017	13	Pass	2	Pass	313.757
CT020817 - 05B	02/10/2017	14	Pass	2	Pass	854.181
CT020817 - 05B	02/10/2017	15	Pass	2	Pass	915.62
CT020817 - 05B	02/10/2017	17	Pass	2	Pass	229.415
CT020817 - 05B	02/10/2017	19	Pass	2	Pass	89.87
CT020817 - 05B	02/10/2017	20	Pass	2	Pass	68.629
CT020817 - 05B	02/10/2017	20	Pass	2	Pass	63.657
CT020817 - 05B	02/10/2017	20	Pass	2	Pass	78.24
CT020817 - 06B	02/10/2017	11	Pass	2	Pass	699.042
CT020817 - 06B	02/10/2017	12	Pass	2	Pass	496.313
CT020817 - 06B	02/10/2017	13	Pass	2	Pass	330.053
CT020817 - 06B	02/10/2017	14	Pass	2	Pass	1038.32
CT020817 - 06B	02/10/2017	15	Pass	2	Pass	1004.42
CT020817 - 06B	02/10/2017	16	Pass	2	Pass	535.118
CT020817 - 06B	02/10/2017	17	Pass	2	Pass	223.155
CT020817 - 06B	02/10/2017	18	Pass	2	Pass	15.586
CT020817 - 06B	02/10/2017	19	Pass	2	Pass	113.229
CT020817 - 06B	02/10/2017	20	Pass	2	Pass	83.303
CT020817 - 07B	02/13/2017	11	Pass	2	Pass	706.486
CT020817 - 07B	02/13/2017	12	Pass	2	Pass	430.737
CT020817 - 07B	02/13/2017	12	Pass	2	Pass	511.891
CT020817 - 07B	02/13/2017	12	Pass	2	Pass	469.773
CT020817 - 07B	02/13/2017	13	Pass	2	Pass	357.342
CT020817 - 07B	02/13/2017	15	Pass	2	Pass	838.028
CT020817 - 07B	02/13/2017	17	Pass	2	Pass	241.197
CT020817 - 07B	02/13/2017	18	Pass	2	Pass	0
CT020817 - 07B	02/13/2017	19	Pass	2	Pass	110.847
CT020817 - 07B	02/13/2017	20	Pass	2	Pass	83.659
CT020817 - 08B	02/13/2017	11	Pass	2	Pass	653.397
CT020817 - 08B	02/13/2017	13	Pass	2	Pass	269.751
CT020817 - 08B	02/13/2017	14	Pass	2	Pass	936.032
CT020817 - 08B	02/13/2017	14	Pass	2	Pass	1017.02
CT020817 - 08B	02/13/2017	14	Pass	2	Pass	1077.96
CT020817 - 08B	02/13/2017	15	Pass	2	Pass	875.878
CT020817 - 08B	02/13/2017	16	Pass	2	Pass	595.62
CT020817 - 08B	02/13/2017	17	Pass	2	Pass	250.432
CT020817 - 08B	02/13/2017	19	Pass	2	Pass	111.332
CT020817 - 08B	02/13/2017	20	Pass	2	Pass	79.408
CT020817 - 09B	02/13/2017	11	Pass	2	Pass	650.591
CT020817 - 09B	02/13/2017	13	Pass	2	Pass	283.508
CT020817 - 09B	02/13/2017	14	Pass	2	Pass	871.138
CT020817 - 09B	02/13/2017	15	Pass	2	Pass	804.546
CT020817 - 09B	02/13/2017	16	Pass	2	Pass	694.443
CT020817 - 09B	02/13/2017	16	Pass	2	Pass	542.637
CT020817 - 09B	02/13/2017	16	Pass	2	Pass	532.523
CT020817 - 09B	02/13/2017	17	Pass	2	Pass	261.48
CT020817 - 09B	02/13/2017	18	Pass	2	Pass	0
CT020817 - 09B	02/13/2017	19	Pass	2	Pass	129.797
CT020817 - 10B	02/13/2017	11	Pass	2	Pass	689.361
CT020817 - 10B	02/13/2017	12	Pass	2	Pass	444.2
CT020817 - 10B	02/13/2017	13	Pass	2	Pass	340.751
CT020817 - 10B	02/13/2017	15	Pass	2	Pass	954.31
CT020817 - 10B	02/13/2017	16	Pass	2	Pass	749.194
CT020817 - 10B	02/13/2017	17	Pass	2	Pass	240.145
CT020817 - 10B	02/13/2017	18	Pass	2	Pass	17.285
CT020817 - 10B	02/13/2017	18	Pass	2	Pass	18.163
CT020817 - 10B	02/13/2017	18	Pass	2	Pass	15.952
CT020817 - 10B	02/13/2017	20	Pass	2	Pass	86.018
CT020817 - 11B	02/13/2017	11	Pass	2	Pass	734.198
CT020817 - 11B	02/13/2017	12	Pass	2	Pass	460.017
CT020817 - 11B	02/13/2017	13	Pass	2	Pass	333.057
CT020817 - 11B	02/13/2017	14	Pass	2	Pass	913.13
CT020817 - 11B	02/13/2017	15	Pass	2	Pass	1008.79
CT020817 - 11B	02/13/2017	17	Pass	2	Pass	229.647
CT020817 - 11B	02/13/2017	19	Pass	2	Pass	99.871
CT020817 - 11B	02/13/2017	20	Pass	2	Pass	77.17
CT020817 - 11B	02/13/2017	20	Pass	2	Pass	71.836
CT020817 - 11B	02/13/2017	20	Pass	2	Pass	82.715
CT020817 - 12B	02/13/2017	11	Pass	2	Pass	632.61
CT020817 - 12B	02/13/2017	12	Pass	2	Pass	441.086
CT020817 - 12B	02/13/2017	13	Pass	2	Pass	349.011
CT020817 - 12B	02/13/2017	14	Pass	2	Pass	764.51
CT020817 - 12B	02/13/2017	15	Pass	2	Pass	903.195
CT020817 - 12B	02/13/2017	16	Pass	2	Pass	555.835
CT020817 - 12B	02/13/2017	17	Pass	2	Pass	217.03
CT020817 - 12B	02/13/2017	18	Pass	2	Pass	18.889
CT020817 - 12B	02/13/2017	19	Pass	2	Pass	120.211
CT020817 - 12B	02/13/2017	20	Pass	2	Pass	87.851
CT021317-07A	02/14/2017	15	Pass	2	Pass	851.99
CT021317-07A	02/14/2017	19	Pass	2	Pass	92.438
CT021317-07A	02/14/2017	19	Pass	2	Pass	92.824
